# Supplementary material for: Phytogenics and encapsulated sodium butyrate can replace antibiotics as growth promoters for lightly weaned piglets
Source: PLoS One. 2022 Dec 22;17(12):e0279197. doi: 10.1371/journal.pone.0279197 (PMC9778559; doi:10.1371/journal.pone.0279197)
Supplement: S1 Data — (XLS) [file pone.0279197.s002.xls]

## Sheet: kingdom
Número da amostra	Total da taxonomia	190503682489.1.1.1	190503682490.1.1.1	190503682491.1.1.1	190503682492.1.1.1	190503682493.1.1.1	190503682494.1.1.1	190503682495.1.1.1	190503682496.1.1.1	190503682497.1.1.1	190503682498.1.1.1	190503682499.1.1.1	190503682500.1.1.1	190503682501.1.1.1	190503682502.1.1.1	190503682503.1.1.1	190503682504.1.1.1	190503682505.1.1.1	190503682506.1.1.1	190503682507.1.1.1	190503682508.1.1.1	190503682509.1.1.1	190503682510.1.1.1	190503682511.1.1.1	190503682512.1.1.1	190503682513.1.1.1	190503682514.1.1.1	190503682515.1.1.1	190503682516.1.1.1	190503682517.1.1.1	190503682518.1.1.1	190503682519.1.1.1	190503682520.1.1.1	190503682521.1.1.1	190503682522.1.1.1	190503682523.1.1.1	190503682524.1.1.1	190503682525.1.1.1	190503682526.1.1.1	190503682527.1.1.1	190503682528.1.1.1
Local-Etapa	Total da taxonomia	ceco	ceco	ceco	ceco	ceco	ceco	ceco	ceco	ceco	ceco	ceco	ceco	ceco	ceco	ceco	ceco	ceco	ceco	ceco	ceco	ceco	ceco	ceco	ceco	ceco	ceco	ceco	ceco	ceco	ceco	ceco	ceco	ceco	ceco	ceco	ceco	ceco	ceco	ceco	ceco
Nome da amostra	Total da taxonomia	848	931	958	966	961	910	828	768	780	949	965	955	839	911	777	903	934	760	789	970	840	925	971	988	980	845	819	960	999	985	774	899	981	956	832	769	833	975	851	987
Tratamentos		T 4	T 2	T 2	T 3	T 4	T 4	T 3	T 1	T 2	T 4	T 2	T 4	T 1	T 3	T 3	T 1	T 3	T 2	T 1	T 1	T 4	T 3	T 3	T 2	T 4	T 4	T 1	T 1	T 2	T 3	T 3	T 2	T 3	T 4	T 1	T 1	T 2	T 1	T 4	T 2
Total da amostra		20113	31390	21636	26046	28914	29061	19200	27390	28573	38468	42545	36445	42403	41129	22279	23732	32940	35398	34863	18380	25998	33040	27105	26794	32858	30458	131	31900	29749	32876	31277	24862	38650	31213	30899	36570	35798	31417	17197	32820
Archaea	239	0	0	3	1	0	1	1	0	0	1	1	1	1	4	0	0	0	8	0	0	5	0	1	5	78	6	0	2	6	2	0	0	0	33	0	2	5	6	5	61
Bacteria	1182278	20113	31390	21633	26045	28914	29060	19199	27390	28573	38467	42544	36444	42402	41125	22279	23732	32940	35390	34863	18380	25993	33040	27104	26789	32780	30452	131	31898	29743	32874	31277	24862	38650	31180	30899	36568	35793	31411	17192	32759

## Sheet: phylum
Número da amostra	Total da taxonomia	190503682489.1.1.1	190503682490.1.1.1	190503682491.1.1.1	190503682492.1.1.1	190503682493.1.1.1	190503682494.1.1.1	190503682495.1.1.1	190503682496.1.1.1	190503682497.1.1.1	190503682498.1.1.1	190503682499.1.1.1	190503682500.1.1.1	190503682501.1.1.1	190503682502.1.1.1	190503682503.1.1.1	190503682504.1.1.1	190503682505.1.1.1	190503682506.1.1.1	190503682507.1.1.1	190503682508.1.1.1	190503682509.1.1.1	190503682510.1.1.1	190503682511.1.1.1	190503682512.1.1.1	190503682513.1.1.1	190503682514.1.1.1	190503682515.1.1.1	190503682516.1.1.1	190503682517.1.1.1	190503682518.1.1.1	190503682519.1.1.1	190503682520.1.1.1	190503682521.1.1.1	190503682522.1.1.1	190503682523.1.1.1	190503682524.1.1.1	190503682525.1.1.1	190503682526.1.1.1	190503682527.1.1.1	190503682528.1.1.1
Local-Etapa	Total da taxonomia	ceco	ceco	ceco	ceco	ceco	ceco	ceco	ceco	ceco	ceco	ceco	ceco	ceco	ceco	ceco	ceco	ceco	ceco	ceco	ceco	ceco	ceco	ceco	ceco	ceco	ceco	ceco	ceco	ceco	ceco	ceco	ceco	ceco	ceco	ceco	ceco	ceco	ceco	ceco	ceco
Nome da amostra	Total da taxonomia	848	931	958	966	961	910	828	768	780	949	965	955	839	911	777	903	934	760	789	970	840	925	971	988	980	845	819	960	999	985	774	899	981	956	832	769	833	975	851	987
Total da amostra		20113	31390	21636	26046	28914	29061	19200	27390	28573	38468	42545	36445	42403	41129	22279	23732	32940	35398	34863	18380	25998	33040	27105	26794	32858	30458	131	31900	29749	32876	31277	24862	38650	31213	30899	36570	35798	31417	17197	32820
Actinobacteria	44944	477	389	998	225	1421	719	2545	3133	632	348	1697	701	170	633	1522	3504	249	1038	2990	3488	676	917	916	365	564	630	0	753	345	316	1712	306	293	951	940	828	648	626	4425	1854
Bacteroidetes	9108	381	59	162	74	815	374	612	45	56	31	145	307	54	6	629	23	192	32	16	1008	133	108	322	157	874	54	0	84	97	74	58	1181	103	26	218	43	181	321	33	20
Chlamydiae	53	1	1	0	4	1	0	0	0	0	16	0	0	0	1	0	0	0	0	0	0	1	1	5	2	4	0	0	1	7	0	0	0	1	0	0	0	0	1	6	0
Cyanobacteria	1	0	0	0	0	0	0	0	0	0	0	0	0	0	0	0	0	0	0	0	0	1	0	0	0	0	0	0	0	0	0	0	0	0	0	0	0	0	0	0	0
Euryarchaeota	239	0	0	3	1	0	1	1	0	0	1	1	1	1	4	0	0	0	8	0	0	5	0	1	5	78	6	0	2	6	2	0	0	0	33	0	2	5	6	5	61
Fibrobacteres	1	0	0	0	0	0	0	0	0	0	0	0	0	0	0	0	0	0	0	0	0	0	0	0	1	0	0	0	0	0	0	0	0	0	0	0	0	0	0	0	0
Firmicutes	1106589	19189	30933	20322	25055	26456	27779	14058	24196	27849	27552	40672	35089	41655	40474	19976	20195	32477	34305	31850	13829	25110	31967	25809	25889	31100	29746	20	30925	29230	32457	29459	23335	38208	27862	29707	35688	34956	29915	11804	29491
Fusobacteria	18	0	0	1	0	0	0	1	0	0	0	1	2	0	0	0	0	0	0	0	0	0	1	0	0	0	1	0	0	1	0	0	0	0	0	0	0	0	0	10	0
Proteobacteria	19446	46	7	15	671	10	162	1306	15	31	10520	26	240	521	9	47	7	22	12	7	54	56	45	52	47	69	21	111	25	46	19	48	40	21	2340	29	9	5	448	910	1377
Spirochaetes	2044	18	0	130	5	211	26	677	1	5	0	3	105	2	2	105	1	0	3	0	0	16	0	0	325	165	0	0	81	7	8	0	0	23	1	3	0	1	99	4	17
Tenericutes	74	1	1	5	11	0	0	0	0	0	0	0	0	0	0	0	2	0	0	0	1	0	1	0	3	4	0	0	29	10	0	0	0	1	0	2	0	2	1	0	0

## Sheet: class
Número da amostra	Total da taxonomia	190503682489.1.1.1	190503682490.1.1.1	190503682491.1.1.1	190503682492.1.1.1	190503682493.1.1.1	190503682494.1.1.1	190503682495.1.1.1	190503682496.1.1.1	190503682497.1.1.1	190503682498.1.1.1	190503682499.1.1.1	190503682500.1.1.1	190503682501.1.1.1	190503682502.1.1.1	190503682503.1.1.1	190503682504.1.1.1	190503682505.1.1.1	190503682506.1.1.1	190503682507.1.1.1	190503682508.1.1.1	190503682509.1.1.1	190503682510.1.1.1	190503682511.1.1.1	190503682512.1.1.1	190503682513.1.1.1	190503682514.1.1.1	190503682515.1.1.1	190503682516.1.1.1	190503682517.1.1.1	190503682518.1.1.1	190503682519.1.1.1	190503682520.1.1.1	190503682521.1.1.1	190503682522.1.1.1	190503682523.1.1.1	190503682524.1.1.1	190503682525.1.1.1	190503682526.1.1.1	190503682527.1.1.1	190503682528.1.1.1
Local-Etapa	Total da taxonomia	ceco	ceco	ceco	ceco	ceco	ceco	ceco	ceco	ceco	ceco	ceco	ceco	ceco	ceco	ceco	ceco	ceco	ceco	ceco	ceco	ceco	ceco	ceco	ceco	ceco	ceco	ceco	ceco	ceco	ceco	ceco	ceco	ceco	ceco	ceco	ceco	ceco	ceco	ceco	ceco
Nome da amostra	Total da taxonomia	848	931	958	966	961	910	828	768	780	949	965	955	839	911	777	903	934	760	789	970	840	925	971	988	980	845	819	960	999	985	774	899	981	956	832	769	833	975	851	987
Total da amostra		20113	31390	21636	26046	28914	29061	19200	27390	28573	38468	42545	36445	42403	41129	22279	23732	32940	35398	34863	18380	25998	33040	27105	26794	32858	30458	131	31900	29749	32876	31277	24862	38650	31213	30899	36570	35798	31417	17197	32820
Actinobacteria	44944	477	389	998	225	1421	719	2545	3133	632	348	1697	701	170	633	1522	3504	249	1038	2990	3488	676	917	916	365	564	630	0	753	345	316	1712	306	293	951	940	828	648	626	4425	1854
Alphaproteobacteria	14	0	0	0	0	0	0	0	0	0	0	2	0	0	0	1	0	0	0	0	1	0	0	0	0	0	0	0	0	1	0	0	0	0	0	0	1	0	0	6	2
Bacilli	635140	10426	13020	11667	9982	20432	11251	7058	16481	17408	15380	31635	21158	21423	21224	12690	8159	23300	9719	24387	10002	16750	14168	18283	12607	16325	17021	4	14205	12937	22061	22961	15865	22263	15657	16033	21928	24884	17227	2992	14167
Bacteroidia	9106	381	59	160	74	815	374	612	45	56	31	145	307	54	6	629	23	192	32	16	1008	133	108	322	157	874	54	0	84	97	74	58	1181	103	26	218	43	181	321	33	20
Betaproteobacteria	15	0	0	0	1	0	0	0	0	1	0	0	1	0	0	1	0	0	0	0	0	0	1	0	0	0	0	3	0	0	0	0	0	0	0	0	0	0	0	7	0
Chlamydiia	53	1	1	0	4	1	0	0	0	0	16	0	0	0	1	0	0	0	0	0	0	1	1	5	2	4	0	0	1	7	0	0	0	1	0	0	0	0	1	6	0
Clostridia	398089	6798	15370	8606	14869	4907	11704	2306	4744	8263	12017	8928	11125	20145	19116	1117	11416	6836	24277	6759	2925	3828	15596	6544	12232	13968	10605	5	16695	16176	9955	6378	3762	14338	7870	11229	11678	6052	11552	2432	14966
Deltaproteobacteria	28	0	0	0	0	0	1	9	0	0	0	0	1	0	0	11	0	0	0	0	0	0	1	0	0	0	0	0	0	3	0	0	0	0	0	0	0	0	0	2	0
Epsilonproteobacteria	177	1	0	0	1	1	2	17	0	1	1	0	1	2	3	19	0	0	0	0	1	10	0	0	40	0	1	0	3	2	1	0	0	2	0	1	1	0	52	3	11
Erysipelotrichia	61	2	2	2	0	1	0	0	0	3	2	2	0	2	3	0	6	1	2	2	2	1	0	2	3	3	0	0	0	1	1	0	0	1	1	3	1	2	2	6	2
Fibrobacteria	1	0	0	0	0	0	0	0	0	0	0	0	0	0	0	0	0	0	0	0	0	0	0	0	1	0	0	0	0	0	0	0	0	0	0	0	0	0	0	0	0
Flavobacteriia	2	0	0	2	0	0	0	0	0	0	0	0	0	0	0	0	0	0	0	0	0	0	0	0	0	0	0	0	0	0	0	0	0	0	0	0	0	0	0	0	0
Fusobacteriia	18	0	0	1	0	0	0	1	0	0	0	1	2	0	0	0	0	0	0	0	0	0	1	0	0	0	1	0	0	1	0	0	0	0	0	0	0	0	0	10	0
Gammaproteobacteria	19212	45	7	15	669	9	159	1280	15	29	10519	24	237	519	6	15	7	22	12	7	52	46	43	52	7	69	20	108	22	40	18	48	40	19	2340	28	7	5	396	892	1364
Methanobacteria	239	0	0	3	1	0	1	1	0	0	1	1	1	1	4	0	0	0	8	0	0	5	0	1	5	78	6	0	2	6	2	0	0	0	33	0	2	5	6	5	61
Mollicutes	74	1	1	5	11	0	0	0	0	0	0	0	0	0	0	0	2	0	0	0	1	0	1	0	3	4	0	0	29	10	0	0	0	1	0	2	0	2	1	0	0
Negativicutes	73299	1963	2541	47	204	1116	4824	4694	2971	2175	153	107	2806	85	131	6169	614	2340	307	702	900	4531	2203	980	1047	804	2120	11	25	116	440	120	3708	1606	4334	2442	2081	4018	1134	6374	356
Spirochaetia	2044	18	0	130	5	211	26	677	1	5	0	3	105	2	2	105	1	0	3	0	0	16	0	0	325	165	0	0	81	7	8	0	0	23	1	3	0	1	99	4	17
unidentified	1	0	0	0	0	0	0	0	0	0	0	0	0	0	0	0	0	0	0	0	0	1	0	0	0	0	0	0	0	0	0	0	0	0	0	0	0	0	0	0	0

## Sheet: order
Número da amostra	Total da taxonomia	190503682489.1.1.1	190503682490.1.1.1	190503682491.1.1.1	190503682492.1.1.1	190503682493.1.1.1	190503682494.1.1.1	190503682495.1.1.1	190503682496.1.1.1	190503682497.1.1.1	190503682498.1.1.1	190503682499.1.1.1	190503682500.1.1.1	190503682501.1.1.1	190503682502.1.1.1	190503682503.1.1.1	190503682504.1.1.1	190503682505.1.1.1	190503682506.1.1.1	190503682507.1.1.1	190503682508.1.1.1	190503682509.1.1.1	190503682510.1.1.1	190503682511.1.1.1	190503682512.1.1.1	190503682513.1.1.1	190503682514.1.1.1	190503682515.1.1.1	190503682516.1.1.1	190503682517.1.1.1	190503682518.1.1.1	190503682519.1.1.1	190503682520.1.1.1	190503682521.1.1.1	190503682522.1.1.1	190503682523.1.1.1	190503682524.1.1.1	190503682525.1.1.1	190503682526.1.1.1	190503682527.1.1.1	190503682528.1.1.1
Local-Etapa	Total da taxonomia	ceco	ceco	ceco	ceco	ceco	ceco	ceco	ceco	ceco	ceco	ceco	ceco	ceco	ceco	ceco	ceco	ceco	ceco	ceco	ceco	ceco	ceco	ceco	ceco	ceco	ceco	ceco	ceco	ceco	ceco	ceco	ceco	ceco	ceco	ceco	ceco	ceco	ceco	ceco	ceco
Nome da amostra	Total da taxonomia	848	931	958	966	961	910	828	768	780	949	965	955	839	911	777	903	934	760	789	970	840	925	971	988	980	845	819	960	999	985	774	899	981	956	832	769	833	975	851	987
Total da amostra		20113	31390	21636	26046	28914	29061	19200	27390	28573	38468	42545	36445	42403	41129	22279	23732	32940	35398	34863	18380	25998	33040	27105	26794	32858	30458	131	31900	29749	32876	31277	24862	38650	31213	30899	36570	35798	31417	17197	32820
Actinomycetales	239	1	3	13	1	3	0	1	5	9	2	5	3	0	4	4	18	1	14	6	2	5	7	6	1	3	3	0	0	12	0	10	1	6	11	11	0	6	3	57	2
Aeromonadales	16	0	0	0	0	0	0	1	0	0	0	0	0	0	0	11	0	0	0	0	0	0	0	0	0	0	0	0	0	0	0	0	0	0	0	0	0	0	0	4	0
Bacillales	23	0	0	0	0	0	0	0	0	1	0	0	0	0	0	0	0	0	0	0	0	0	2	0	0	0	0	0	0	0	0	0	0	0	0	0	0	0	0	20	0
Bacteroidales	9106	381	59	160	74	815	374	612	45	56	31	145	307	54	6	629	23	192	32	16	1008	133	108	322	157	874	54	0	84	97	74	58	1181	103	26	218	43	181	321	33	20
Bifidobacteriales	14040	428	259	222	130	1313	611	13	196	99	172	1367	473	22	489	174	13	94	148	245	163	463	759	788	4	94	362	0	451	0	43	480	56	181	223	79	534	141	156	1684	911
Burkholderiales	9	0	0	0	1	0	0	0	0	1	0	0	1	0	0	1	0	0	0	0	0	0	1	0	0	0	0	3	0	0	0	0	0	0	0	0	0	0	0	1	0
Campylobacterales	177	1	0	0	1	1	2	17	0	1	1	0	1	2	3	19	0	0	0	0	1	10	0	0	40	0	1	0	3	2	1	0	0	2	0	1	1	0	52	3	11
Caulobacterales	7	0	0	0	0	0	0	0	0	0	0	0	0	0	0	0	0	0	0	0	1	0	0	0	0	0	0	0	0	1	0	0	0	0	0	0	0	0	0	3	2
Chlamydiales	53	1	1	0	4	1	0	0	0	0	16	0	0	0	1	0	0	0	0	0	0	1	1	5	2	4	0	0	1	7	0	0	0	1	0	0	0	0	1	6	0
Clostridiales	398089	6798	15370	8606	14869	4907	11704	2306	4744	8263	12017	8928	11125	20145	19116	1117	11416	6836	24277	6759	2925	3828	15596	6544	12232	13968	10605	5	16695	16176	9955	6378	3762	14338	7870	11229	11678	6052	11552	2432	14966
Coriobacteriales	30665	48	127	763	94	105	108	2531	2932	524	174	325	225	148	140	1344	3473	154	876	2739	3323	208	151	122	360	467	265	0	302	333	273	1222	249	106	717	850	294	501	467	2684	941
Desulfovibrionales	28	0	0	0	0	0	1	9	0	0	0	0	1	0	0	11	0	0	0	0	0	0	1	0	0	0	0	0	0	3	0	0	0	0	0	0	0	0	0	2	0
Enterobacteriales	17336	43	4	15	667	8	15	1155	12	28	10512	23	4	519	6	3	6	22	10	4	3	20	35	48	6	68	14	102	10	20	9	45	5	12	2215	17	7	2	331	67	1244
Erysipelotrichales	61	2	2	2	0	1	0	0	0	3	2	2	0	2	3	0	6	1	2	2	2	1	0	2	3	3	0	0	0	1	1	0	0	1	1	3	1	2	2	6	2
Fibrobacterales	1	0	0	0	0	0	0	0	0	0	0	0	0	0	0	0	0	0	0	0	0	0	0	0	1	0	0	0	0	0	0	0	0	0	0	0	0	0	0	0	0
Flavobacteriales	2	0	0	2	0	0	0	0	0	0	0	0	0	0	0	0	0	0	0	0	0	0	0	0	0	0	0	0	0	0	0	0	0	0	0	0	0	0	0	0	0
Fusobacteriales	18	0	0	1	0	0	0	1	0	0	0	1	2	0	0	0	0	0	0	0	0	0	1	0	0	0	1	0	0	1	0	0	0	0	0	0	0	0	0	10	0
Lactobacillales	635117	10426	13020	11667	9982	20432	11251	7058	16481	17407	15380	31635	21158	21423	21224	12690	8159	23300	9719	24387	10002	16750	14166	18283	12607	16325	17021	4	14205	12937	22061	22961	15865	22263	15657	16033	21928	24884	17227	2972	14167
Methanobacteriales	239	0	0	3	1	0	1	1	0	0	1	1	1	1	4	0	0	0	8	0	0	5	0	1	5	78	6	0	2	6	2	0	0	0	33	0	2	5	6	5	61
Mycoplasmatales	74	1	1	5	11	0	0	0	0	0	0	0	0	0	0	0	2	0	0	0	1	0	1	0	3	4	0	0	29	10	0	0	0	1	0	2	0	2	1	0	0
Neisseriales	6	0	0	0	0	0	0	0	0	0	0	0	0	0	0	0	0	0	0	0	0	0	0	0	0	0	0	0	0	0	0	0	0	0	0	0	0	0	0	6	0
Oscillatoriales	1	0	0	0	0	0	0	0	0	0	0	0	0	0	0	0	0	0	0	0	0	1	0	0	0	0	0	0	0	0	0	0	0	0	0	0	0	0	0	0	0
Pasteurellales	1581	2	2	0	0	1	144	124	2	1	7	0	233	0	0	1	1	0	2	2	49	26	8	4	1	0	5	0	10	20	9	2	33	7	124	11	0	0	64	572	114
Pseudomonadales	271	0	1	0	2	0	0	0	0	0	0	1	0	0	0	0	0	0	0	1	0	0	0	0	0	0	1	5	0	0	0	0	1	0	1	0	0	2	1	249	6
Rhizobiales	6	0	0	0	0	0	0	0	0	0	0	2	0	0	0	1	0	0	0	0	0	0	0	0	0	0	0	0	0	0	0	0	0	0	0	0	0	0	0	3	0
Selenomonadales	73299	1963	2541	47	204	1116	4824	4694	2971	2175	153	107	2806	85	131	6169	614	2340	307	702	900	4531	2203	980	1047	804	2120	11	25	116	440	120	3708	1606	4334	2442	2081	4018	1134	6374	356
Sphingomonadales	1	0	0	0	0	0	0	0	0	0	0	0	0	0	0	0	0	0	0	0	0	0	0	0	0	0	0	0	0	0	0	0	0	0	0	0	1	0	0	0	0
Spirochaetales	2044	18	0	130	5	211	26	677	1	5	0	3	105	2	2	105	1	0	3	0	0	16	0	0	325	165	0	0	81	7	8	0	0	23	1	3	0	1	99	4	17
Xanthomonadales	8	0	0	0	0	0	0	0	1	0	0	0	0	0	0	0	0	0	0	0	0	0	0	0	0	1	0	1	2	0	0	1	1	0	0	0	0	1	0	0	0

## Sheet: family
Número da amostra	Total da taxonomia	190503682489.1.1.1	190503682490.1.1.1	190503682491.1.1.1	190503682492.1.1.1	190503682493.1.1.1	190503682494.1.1.1	190503682495.1.1.1	190503682496.1.1.1	190503682497.1.1.1	190503682498.1.1.1	190503682499.1.1.1	190503682500.1.1.1	190503682501.1.1.1	190503682502.1.1.1	190503682503.1.1.1	190503682504.1.1.1	190503682505.1.1.1	190503682506.1.1.1	190503682507.1.1.1	190503682508.1.1.1	190503682509.1.1.1	190503682510.1.1.1	190503682511.1.1.1	190503682512.1.1.1	190503682513.1.1.1	190503682514.1.1.1	190503682515.1.1.1	190503682516.1.1.1	190503682517.1.1.1	190503682518.1.1.1	190503682519.1.1.1	190503682520.1.1.1	190503682521.1.1.1	190503682522.1.1.1	190503682523.1.1.1	190503682524.1.1.1	190503682525.1.1.1	190503682526.1.1.1	190503682527.1.1.1	190503682528.1.1.1
Local-Etapa	Total da taxonomia	ceco	ceco	ceco	ceco	ceco	ceco	ceco	ceco	ceco	ceco	ceco	ceco	ceco	ceco	ceco	ceco	ceco	ceco	ceco	ceco	ceco	ceco	ceco	ceco	ceco	ceco	ceco	ceco	ceco	ceco	ceco	ceco	ceco	ceco	ceco	ceco	ceco	ceco	ceco	ceco
Nome da amostra	Total da taxonomia	848	931	958	966	961	910	828	768	780	949	965	955	839	911	777	903	934	760	789	970	840	925	971	988	980	845	819	960	999	985	774	899	981	956	832	769	833	975	851	987
Total da amostra		20113	31390	21636	26046	28914	29061	19200	27390	28573	38468	42545	36445	42403	41129	22279	23732	32940	35398	34863	18380	25998	33040	27105	26794	32858	30458	131	31900	29749	32876	31277	24862	38650	31213	30899	36570	35798	31417	17197	32820
Acidaminococcaceae	723	9	10	1	21	4	40	108	0	2	1	1	7	1	0	100	0	5	1	0	2	40	89	0	5	1	31	0	0	1	3	0	6	5	1	139	4	4	10	70	1
Actinomycetaceae	133	0	3	10	0	3	0	0	5	6	2	5	2	0	4	3	16	1	6	4	0	4	1	1	0	3	2	0	0	12	0	7	1	4	10	7	0	6	3	1	1
Aerococcaceae	108	0	0	0	0	0	0	0	0	0	0	0	0	0	0	0	0	0	0	0	0	0	0	0	0	0	0	0	0	0	0	0	0	0	0	0	0	0	0	108	0
Alcaligenaceae	1	0	0	0	0	0	0	0	0	0	0	0	0	0	0	0	0	0	0	0	0	0	0	0	0	0	0	0	0	0	0	0	0	0	0	0	0	0	0	1	0
Bacillaceae	5	0	0	0	0	0	0	0	0	0	0	0	0	0	0	0	0	0	0	0	0	0	0	0	0	0	0	0	0	0	0	0	0	0	0	0	0	0	0	5	0
Bacteroidaceae	143	0	1	0	2	15	0	0	0	0	0	0	69	11	0	0	0	0	0	3	0	3	2	0	2	0	12	0	9	0	2	0	0	10	0	0	0	0	0	2	0
Bifidobacteriaceae	14040	428	259	222	130	1313	611	13	196	99	172	1367	473	22	489	174	13	94	148	245	163	463	759	788	4	94	362	0	451	0	43	480	56	181	223	79	534	141	156	1684	911
Brachyspiraceae	1959	18	0	130	1	211	18	674	1	5	0	3	105	2	2	103	1	0	3	0	0	14	0	0	302	161	0	0	69	0	1	0	0	17	1	1	0	0	99	0	17
Bradyrhizobiaceae	1	0	0	0	0	0	0	0	0	0	0	0	0	0	0	1	0	0	0	0	0	0	0	0	0	0	0	0	0	0	0	0	0	0	0	0	0	0	0	0	0
Brevibacteriaceae	1	0	0	0	0	0	0	0	0	0	0	0	0	0	0	0	0	0	0	0	0	0	0	0	0	0	0	0	0	0	0	0	0	0	0	0	0	0	0	1	0
Brucellaceae	2	0	0	0	0	0	0	0	0	0	0	0	0	0	0	0	0	0	0	0	0	0	0	0	0	0	0	0	0	0	0	0	0	0	0	0	0	0	0	2	0
Burkholderiaceae	3	0	0	0	0	0	0	0	0	0	0	0	0	0	0	0	0	0	0	0	0	0	0	0	0	0	0	3	0	0	0	0	0	0	0	0	0	0	0	0	0
Campylobacteraceae	150	1	0	0	1	1	1	10	0	0	0	0	1	2	3	16	0	0	0	0	1	6	0	0	40	0	0	0	1	0	1	0	0	0	0	0	0	0	52	3	10
Carnobacteriaceae	3	0	0	0	0	0	0	0	0	1	0	1	0	0	0	0	0	0	0	0	0	0	0	0	0	0	0	0	0	0	0	0	0	1	0	0	0	0	0	0	0
Caulobacteraceae	7	0	0	0	0	0	0	0	0	0	0	0	0	0	0	0	0	0	0	0	1	0	0	0	0	0	0	0	0	1	0	0	0	0	0	0	0	0	0	3	2
Chlamydiaceae	53	1	1	0	4	1	0	0	0	0	16	0	0	0	1	0	0	0	0	0	0	1	1	5	2	4	0	0	1	7	0	0	0	1	0	0	0	0	1	6	0
Clostridiaceae	5971	70	15	503	648	3	9	194	32	29	558	47	73	272	37	12	3	0	0	64	0	498	0	2	1464	0	46	0	478	28	0	64	3	14	141	206	35	0	321	34	68
Coriobacteriaceae	30665	48	127	763	94	105	108	2531	2932	524	174	325	225	148	140	1344	3473	154	876	2739	3323	208	151	122	360	467	265	0	302	333	273	1222	249	106	717	850	294	501	467	2684	941
Corynebacteriaceae	22	0	0	3	0	0	0	0	0	3	0	0	0	0	0	0	0	0	0	1	0	0	0	0	0	0	0	0	0	0	0	3	0	1	0	0	0	0	0	10	1
Dermabacteraceae	2	0	0	0	0	0	0	0	0	0	0	0	0	0	0	0	0	0	0	0	0	0	0	0	0	0	0	0	0	0	0	0	0	0	0	0	0	0	0	2	0
Desulfovibrionaceae	28	0	0	0	0	0	1	9	0	0	0	0	1	0	0	11	0	0	0	0	0	0	1	0	0	0	0	0	0	3	0	0	0	0	0	0	0	0	0	2	0
Dietziaceae	2	0	0	0	0	0	0	0	0	0	0	0	0	0	0	0	0	0	0	1	0	0	0	0	0	0	0	0	0	0	0	0	0	0	0	0	0	0	0	1	0
Enterobacteriaceae	17336	43	4	15	667	8	15	1155	12	28	10512	23	4	519	6	3	6	22	10	4	3	20	35	48	6	68	14	102	10	20	9	45	5	12	2215	17	7	2	331	67	1244
Enterococcaceae	377	0	0	0	0	33	15	0	0	1	0	8	58	0	0	2	1	0	0	3	60	0	0	0	4	1	1	0	2	0	0	0	0	1	0	0	0	1	76	109	1
Erysipelotrichaceae	61	2	2	2	0	1	0	0	0	3	2	2	0	2	3	0	6	1	2	2	2	1	0	2	3	3	0	0	0	1	1	0	0	1	1	3	1	2	2	6	2
Eubacteriaceae	107644	1129	3571	338	3832	692	3699	71	157	105	751	1450	5900	13330	14948	37	4174	480	13711	223	56	562	1092	549	1517	7154	810	0	2965	2412	332	547	1043	6757	377	2098	466	1260	5589	5	3455
Fibrobacteraceae	1	0	0	0	0	0	0	0	0	0	0	0	0	0	0	0	0	0	0	0	0	0	0	0	1	0	0	0	0	0	0	0	0	0	0	0	0	0	0	0	0
Flavobacteriaceae	2	0	0	2	0	0	0	0	0	0	0	0	0	0	0	0	0	0	0	0	0	0	0	0	0	0	0	0	0	0	0	0	0	0	0	0	0	0	0	0	0
Fusobacteriaceae	17	0	0	1	0	0	0	0	0	0	0	1	2	0	0	0	0	0	0	0	0	0	1	0	0	0	1	0	0	1	0	0	0	0	0	0	0	0	0	10	0
Helicobacteraceae	27	0	0	0	0	0	1	7	0	1	1	0	0	0	0	3	0	0	0	0	0	4	0	0	0	0	1	0	2	2	0	0	0	2	0	1	1	0	0	0	1
Lachnospiraceae	69986	982	2024	1310	1763	1067	1527	154	329	663	5414	2469	1660	1346	1507	221	956	952	2582	2990	531	416	2550	837	2243	2227	1233	1	2178	6001	2285	1090	671	3061	1187	2226	531	1646	2712	2270	4174
Lactobacillaceae	549099	9896	7774	8540	8508	16531	10143	4898	8512	14813	10502	30372	20099	19646	20590	11958	5708	22681	8385	20831	7396	15305	13925	17933	6480	16156	15508	4	13240	12868	20032	22078	15399	22225	7794	15094	18866	24532	8190	2249	13438
Leptotrichiaceae	1	0	0	0	0	0	0	1	0	0	0	0	0	0	0	0	0	0	0	0	0	0	0	0	0	0	0	0	0	0	0	0	0	0	0	0	0	0	0	0	0
Leuconostocaceae	3	0	0	0	0	0	0	0	1	0	0	0	0	0	0	0	0	0	0	0	0	0	1	0	0	0	0	0	0	0	0	0	0	0	0	1	0	0	0	0	0
Methanobacteriaceae	239	0	0	3	1	0	1	1	0	0	1	1	1	1	4	0	0	0	8	0	0	5	0	1	5	78	6	0	2	6	2	0	0	0	33	0	2	5	6	5	61
Micrococcaceae	79	1	0	0	1	0	0	1	0	0	0	0	1	0	0	1	2	0	8	0	2	1	6	5	1	0	1	0	0	0	0	0	0	1	1	4	0	0	0	42	0
Moraxellaceae	252	0	1	0	2	0	0	0	0	0	0	0	0	0	0	0	0	0	0	1	0	0	0	0	0	0	1	0	0	0	0	0	0	0	1	0	0	0	1	245	0
Mycoplasmataceae	74	1	1	5	11	0	0	0	0	0	0	0	0	0	0	0	2	0	0	0	1	0	1	0	3	4	0	0	29	10	0	0	0	1	0	2	0	2	1	0	0
Neisseriaceae	6	0	0	0	0	0	0	0	0	0	0	0	0	0	0	0	0	0	0	0	0	0	0	0	0	0	0	0	0	0	0	0	0	0	0	0	0	0	0	6	0
Oxalobacteraceae	3	0	0	0	1	0	0	0	0	1	0	0	0	0	0	1	0	0	0	0	0	0	0	0	0	0	0	0	0	0	0	0	0	0	0	0	0	0	0	0	0
Pasteurellaceae	1581	2	2	0	0	1	144	124	2	1	7	0	233	0	0	1	1	0	2	2	49	26	8	4	1	0	5	0	10	20	9	2	33	7	124	11	0	0	64	572	114
Peptoniphilaceae	13	0	0	0	0	0	0	0	0	0	0	0	0	0	0	0	0	0	0	0	0	0	0	0	0	0	0	0	0	0	0	0	0	0	0	0	2	0	0	11	0
Peptostreptococcaceae	3	0	0	0	1	0	0	0	1	0	0	0	0	0	0	0	0	0	0	0	0	0	0	0	0	0	0	0	1	0	0	0	0	0	0	0	0	0	0	0	0
Planococcaceae	1	0	0	0	0	0	0	0	0	1	0	0	0	0	0	0	0	0	0	0	0	0	0	0	0	0	0	0	0	0	0	0	0	0	0	0	0	0	0	0	0
Porphyromonadaceae	7	0	0	0	0	0	0	0	0	0	0	0	0	0	0	0	0	0	0	0	0	0	0	1	0	0	0	0	0	0	0	0	0	0	0	0	0	0	6	0	0
Prevotellaceae	8955	381	58	160	72	800	374	612	45	56	31	145	238	43	6	629	23	192	32	13	1008	130	106	321	155	874	42	0	75	97	72	58	1181	93	26	218	43	180	315	31	20
Pseudomonadaceae	19	0	0	0	0	0	0	0	0	0	0	1	0	0	0	0	0	0	0	0	0	0	0	0	0	0	0	5	0	0	0	0	1	0	0	0	0	2	0	4	6
Rhizobiaceae	3	0	0	0	0	0	0	0	0	0	0	2	0	0	0	0	0	0	0	0	0	0	0	0	0	0	0	0	0	0	0	0	0	0	0	0	0	0	0	1	0
Rikenellaceae	1	0	0	0	0	0	0	0	0	0	0	0	0	0	0	0	0	0	0	0	0	0	0	0	0	0	0	0	0	0	0	0	0	0	0	0	0	1	0	0	0
Ruminococcaceae	214472	4617	9760	6455	8625	3145	6469	1887	4225	7466	5294	4962	3492	5197	2624	847	6283	5404	7984	3482	2338	2352	11954	5156	7008	4587	8516	4	11073	7735	7338	4677	2045	4506	6165	6699	10644	3146	2930	112	7269
Sphingomonadaceae	1	0	0	0	0	0	0	0	0	0	0	0	0	0	0	0	0	0	0	0	0	0	0	0	0	0	0	0	0	0	0	0	0	0	0	0	1	0	0	0	0
Spirochaetaceae	85	0	0	0	4	0	8	3	0	0	0	0	0	0	0	2	0	0	0	0	0	2	0	0	23	4	0	0	12	7	7	0	0	6	0	2	0	1	0	4	0
Staphylococcaceae	17	0	0	0	0	0	0	0	0	0	0	0	0	0	0	0	0	0	0	0	0	0	2	0	0	0	0	0	0	0	0	0	0	0	0	0	0	0	0	15	0
Streptococcaceae	85527	530	5246	3127	1474	3868	1093	2160	7968	2592	4878	1254	1001	1777	634	730	2450	619	1334	3553	2546	1445	240	350	6123	168	1512	0	963	69	2029	883	466	36	7863	938	3062	351	8961	506	728
Succinivibrionaceae	16	0	0	0	0	0	0	1	0	0	0	0	0	0	0	11	0	0	0	0	0	0	0	0	0	0	0	0	0	0	0	0	0	0	0	0	0	0	0	4	0
Sutterellaceae	2	0	0	0	0	0	0	0	0	0	0	0	1	0	0	0	0	0	0	0	0	0	1	0	0	0	0	0	0	0	0	0	0	0	0	0	0	0	0	0	0
Veillonellaceae	72576	1954	2531	46	183	1112	4784	4586	2971	2173	152	106	2799	84	131	6069	614	2335	306	702	898	4491	2114	980	1042	803	2089	11	25	115	437	120	3702	1601	4333	2303	2077	4014	1124	6304	355
Xanthomonadaceae	8	0	0	0	0	0	0	0	1	0	0	0	0	0	0	0	0	0	0	0	0	0	0	0	0	1	0	1	2	0	0	1	1	0	0	0	0	1	0	0	0
unidentified	1	0	0	0	0	0	0	0	0	0	0	0	0	0	0	0	0	0	0	0	0	1	0	0	0	0	0	0	0	0	0	0	0	0	0	0	0	0	0	0	0

## Sheet: genus
Número da amostra	Total da taxonomia	190503682489.1.1.1	190503682490.1.1.1	190503682491.1.1.1	190503682492.1.1.1	190503682493.1.1.1	190503682494.1.1.1	190503682495.1.1.1	190503682496.1.1.1	190503682497.1.1.1	190503682498.1.1.1	190503682499.1.1.1	190503682500.1.1.1	190503682501.1.1.1	190503682502.1.1.1	190503682503.1.1.1	190503682504.1.1.1	190503682505.1.1.1	190503682506.1.1.1	190503682507.1.1.1	190503682508.1.1.1	190503682509.1.1.1	190503682510.1.1.1	190503682511.1.1.1	190503682512.1.1.1	190503682513.1.1.1	190503682514.1.1.1	190503682515.1.1.1	190503682516.1.1.1	190503682517.1.1.1	190503682518.1.1.1	190503682519.1.1.1	190503682520.1.1.1	190503682521.1.1.1	190503682522.1.1.1	190503682523.1.1.1	190503682524.1.1.1	190503682525.1.1.1	190503682526.1.1.1	190503682527.1.1.1	190503682528.1.1.1
Local-Etapa	Total da taxonomia	ceco	ceco	ceco	ceco	ceco	ceco	ceco	ceco	ceco	ceco	ceco	ceco	ceco	ceco	ceco	ceco	ceco	ceco	ceco	ceco	ceco	ceco	ceco	ceco	ceco	ceco	ceco	ceco	ceco	ceco	ceco	ceco	ceco	ceco	ceco	ceco	ceco	ceco	ceco	ceco
Nome da amostra	Total da taxonomia	848	931	958	966	961	910	828	768	780	949	965	955	839	911	777	903	934	760	789	970	840	925	971	988	980	845	819	960	999	985	774	899	981	956	832	769	833	975	851	987
Total da amostra		20113	31390	21636	26046	28914	29061	19200	27390	28573	38468	42545	36445	42403	41129	22279	23732	32940	35398	34863	18380	25998	33040	27105	26794	32858	30458	131	31900	29749	32876	31277	24862	38650	31213	30899	36570	35798	31417	17197	32820
Acetivibrio	2	0	0	0	0	0	0	0	0	0	0	0	0	0	0	0	0	0	0	0	0	0	0	0	0	0	0	0	0	0	0	0	0	0	0	0	0	0	0	2	0
Acidaminococcus	485	2	8	0	0	1	31	94	0	2	0	1	2	0	0	100	0	3	1	0	2	18	56	0	5	0	21	0	0	0	1	0	6	2	1	53	0	1	10	64	0
Acinetobacter	34	0	0	0	1	0	0	0	0	0	0	0	0	0	0	0	0	0	0	0	0	0	0	0	0	0	1	0	0	0	0	0	0	0	0	0	0	0	1	31	0
Actinobacillus	1506	2	2	0	0	1	143	121	2	1	7	0	233	0	0	1	1	0	2	2	47	26	8	4	1	0	5	0	10	20	8	1	30	6	123	11	0	0	64	510	114
Actinomyces	124	0	3	10	0	3	0	0	5	6	2	5	2	0	4	3	16	1	6	4	0	4	1	1	0	0	0	0	0	12	0	7	1	4	10	3	0	6	3	1	1
Aerococcus	85	0	0	0	0	0	0	0	0	0	0	0	0	0	0	0	0	0	0	0	0	0	0	0	0	0	0	0	0	0	0	0	0	0	0	0	0	0	0	85	0
Alcaligenes	1	0	0	0	0	0	0	0	0	0	0	0	0	0	0	0	0	0	0	0	0	0	0	0	0	0	0	0	0	0	0	0	0	0	0	0	0	0	0	1	0
Alistipes	1	0	0	0	0	0	0	0	0	0	0	0	0	0	0	0	0	0	0	0	0	0	0	0	0	0	0	0	0	0	0	0	0	0	0	0	0	1	0	0	0
Allisonella	927	9	0	9	0	20	67	83	57	89	6	0	18	10	3	37	60	3	78	47	11	12	75	16	5	0	27	0	0	0	0	7	3	0	4	52	21	3	22	73	0
Anaerobiospirillum	12	0	0	0	0	0	0	1	0	0	0	0	0	0	0	11	0	0	0	0	0	0	0	0	0	0	0	0	0	0	0	0	0	0	0	0	0	0	0	0	0
Anaerococcus	13	0	0	0	0	0	0	0	0	0	0	0	0	0	0	0	0	0	0	0	0	0	0	0	0	0	0	0	0	0	0	0	0	0	0	0	2	0	0	11	0
Anaerotruncus	2	0	0	0	0	0	0	1	0	0	0	0	1	0	0	0	0	0	0	0	0	0	0	0	0	0	0	0	0	0	0	0	0	0	0	0	0	0	0	0	0
Atopobium	3	0	0	0	0	0	0	0	0	0	0	0	0	0	0	0	0	0	0	0	0	0	1	0	0	0	0	0	0	0	0	0	0	0	2	0	0	0	0	0	0
Bacillus	3	0	0	0	0	0	0	0	0	0	0	0	0	0	0	0	0	0	0	0	0	0	0	0	0	0	0	0	0	0	0	0	0	0	0	0	0	0	0	3	0
Bacteroides	143	0	1	0	2	15	0	0	0	0	0	0	69	11	0	0	0	0	0	3	0	3	2	0	2	0	12	0	9	0	2	0	0	10	0	0	0	0	0	2	0
Bifidobacterium	14040	428	259	222	130	1313	611	13	196	99	172	1367	473	22	489	174	13	94	148	245	163	463	759	788	4	94	362	0	451	0	43	480	56	181	223	79	534	141	156	1684	911
Blautia	24950	319	395	38	304	786	311	97	133	72	684	601	507	478	685	117	171	668	393	961	347	297	641	205	1320	1541	634	0	1210	4640	625	627	375	1856	524	578	246	765	157	19	623
Brachybacterium	2	0	0	0	0	0	0	0	0	0	0	0	0	0	0	0	0	0	0	0	0	0	0	0	0	0	0	0	0	0	0	0	0	0	0	0	0	0	0	2	0
Brachyspira	1959	18	0	130	1	211	18	674	1	5	0	3	105	2	2	103	1	0	3	0	0	14	0	0	302	161	0	0	69	0	1	0	0	17	1	1	0	0	99	0	17
Bradyrhizobium	1	0	0	0	0	0	0	0	0	0	0	0	0	0	0	1	0	0	0	0	0	0	0	0	0	0	0	0	0	0	0	0	0	0	0	0	0	0	0	0	0
Brevibacterium	1	0	0	0	0	0	0	0	0	0	0	0	0	0	0	0	0	0	0	0	0	0	0	0	0	0	0	0	0	0	0	0	0	0	0	0	0	0	0	1	0
Brevundimonas	7	0	0	0	0	0	0	0	0	0	0	0	0	0	0	0	0	0	0	0	1	0	0	0	0	0	0	0	0	1	0	0	0	0	0	0	0	0	0	3	2
Butyricimonas	4	0	0	0	0	0	0	0	0	0	0	0	0	0	0	0	0	0	0	0	0	0	0	0	0	0	0	0	0	0	0	0	0	0	0	0	0	0	4	0	0
Butyrivibrio	4	0	0	0	0	0	0	0	0	0	0	0	0	0	0	0	0	0	0	0	0	0	0	0	0	0	0	0	4	0	0	0	0	0	0	0	0	0	0	0	0
Campylobacter	150	1	0	0	1	1	1	10	0	0	0	0	1	2	3	16	0	0	0	0	1	6	0	0	40	0	0	0	1	0	1	0	0	0	0	0	0	0	52	3	10
Carnobacterium	3	0	0	0	0	0	0	0	0	1	0	1	0	0	0	0	0	0	0	0	0	0	0	0	0	0	0	0	0	0	0	0	0	1	0	0	0	0	0	0	0
Catenibacterium	1	0	0	0	0	0	0	0	0	0	0	0	0	0	0	0	0	0	0	0	0	0	0	0	0	1	0	0	0	0	0	0	0	0	0	0	0	0	0	0	0
Chlamydia	53	1	1	0	4	1	0	0	0	0	16	0	0	0	1	0	0	0	0	0	0	1	1	5	2	4	0	0	1	7	0	0	0	1	0	0	0	0	1	6	0
Citrobacter	4	0	0	0	0	0	0	0	0	0	0	0	0	0	0	0	0	0	0	0	0	0	0	0	0	0	0	0	0	0	0	4	0	0	0	0	0	0	0	0	0
Clostridium	5971	70	15	503	648	3	9	194	32	29	558	47	73	272	37	12	3	0	0	64	0	498	0	2	1464	0	46	0	478	28	0	64	3	14	141	206	35	0	321	34	68
Collinsella	28	0	0	0	0	2	0	1	1	0	4	2	0	0	0	0	0	0	1	0	0	0	1	2	1	0	0	0	1	0	1	3	2	0	1	2	0	0	0	0	3
Coprococcus	7559	45	1221	65	833	30	24	14	11	12	338	172	209	82	14	9	126	33	305	65	123	19	160	67	285	256	386	1	748	310	170	29	26	480	51	364	66	75	126	5	204
Corynebacterium	22	0	0	3	0	0	0	0	0	3	0	0	0	0	0	0	0	0	0	1	0	0	0	0	0	0	0	0	0	0	0	3	0	1	0	0	0	0	0	10	1
Cronobacter	5	0	0	0	0	0	0	0	0	0	1	0	0	0	0	0	0	0	0	0	0	0	0	0	0	0	0	0	0	0	0	0	0	0	0	0	0	0	0	0	4
Desulfovibrio	28	0	0	0	0	0	1	9	0	0	0	0	1	0	0	11	0	0	0	0	0	0	1	0	0	0	0	0	0	3	0	0	0	0	0	0	0	0	0	2	0
Dialister	12638	525	15	13	1	0	729	462	2273	1316	93	91	258	3	40	66	54	149	207	179	191	123	98	14	184	99	253	10	4	1	27	91	63	84	2376	105	211	53	143	1690	344
Dietzia	2	0	0	0	0	0	0	0	0	0	0	0	0	0	0	0	0	0	0	1	0	0	0	0	0	0	0	0	0	0	0	0	0	0	0	0	0	0	0	1	0
Dorea	26010	408	234	140	332	126	843	24	167	566	4279	1594	554	691	776	49	491	208	1586	1758	49	97	1588	429	372	311	40	0	161	846	916	170	55	579	446	744	196	676	356	31	3122
Enterobacter	17	0	0	0	0	0	0	0	0	0	0	0	0	0	0	0	0	0	0	0	0	0	0	0	0	0	0	6	0	0	0	8	0	0	0	0	0	0	0	0	3
Enterococcus	372	0	0	0	0	33	15	0	0	1	0	8	58	0	0	2	1	0	0	3	60	0	0	0	4	1	1	0	2	0	0	0	0	1	0	0	0	1	76	104	1
Erysipelothrix	1	0	0	0	0	0	0	0	0	0	0	0	0	0	0	0	0	0	0	0	0	0	0	0	0	0	0	0	0	0	0	0	0	0	0	0	0	0	0	1	0
Escherichia	14846	42	3	13	657	5	4	1147	9	24	10486	17	1	517	3	1	2	8	5	3	2	18	33	44	4	63	11	61	6	11	4	29	3	8	26	8	3	1	317	38	1209
Eubacterium	107643	1129	3571	338	3832	692	3699	71	157	105	751	1450	5900	13330	14948	37	4174	480	13711	223	56	562	1092	549	1517	7154	810	0	2965	2412	332	546	1043	6757	377	2098	466	1260	5589	5	3455
Facklamia	9	0	0	0	0	0	0	0	0	0	0	0	0	0	0	0	0	0	0	0	0	0	0	0	0	0	0	0	0	0	0	0	0	0	0	0	0	0	0	9	0
Faecalibacterium	40285	1020	3475	339	480	1679	2948	329	137	536	413	1350	888	1116	172	122	1355	1315	718	230	1065	887	3743	1932	554	123	3069	1	314	1397	713	667	1358	353	568	1103	1430	705	341	24	1316
Faecalicoccus	2	0	0	0	0	0	0	0	0	0	0	0	0	0	0	0	0	0	0	0	1	0	0	0	0	1	0	0	0	0	0	0	0	0	0	0	0	0	0	0	0
Fibrobacter	1	0	0	0	0	0	0	0	0	0	0	0	0	0	0	0	0	0	0	0	0	0	0	0	1	0	0	0	0	0	0	0	0	0	0	0	0	0	0	0	0
Fusicatenibacter	2671	13	65	58	45	57	18	7	14	12	101	88	12	23	19	45	21	21	166	196	11	0	59	60	76	83	49	0	3	168	52	254	131	85	160	143	16	91	41	1	207
Fusobacterium	17	0	0	1	0	0	0	0	0	0	0	1	2	0	0	0	0	0	0	0	0	0	1	0	0	0	1	0	0	1	0	0	0	0	0	0	0	0	0	10	0
Gemmiger	170410	3452	6199	6080	8048	1449	3495	1533	3915	6919	4626	3526	2545	3988	2343	698	4917	3992	7154	3244	1198	1443	8164	3128	6408	4287	5240	3	10612	6169	6590	4001	654	4079	5492	4984	9181	2324	2405	85	5840
Globicatella	14	0	0	0	0	0	0	0	0	0	0	0	0	0	0	0	0	0	0	0	0	0	0	0	0	0	0	0	0	0	0	0	0	0	0	0	0	0	0	14	0
Haemophilus	74	0	0	0	0	0	1	3	0	0	0	0	0	0	0	0	0	0	0	0	2	0	0	0	0	0	0	0	0	0	1	1	3	1	1	0	0	0	0	61	0
Helicobacter	27	0	0	0	0	0	1	7	0	1	1	0	0	0	0	3	0	0	0	0	0	4	0	0	0	0	1	0	2	2	0	0	0	2	0	1	1	0	0	0	1
Holdemanella	52	2	2	2	0	1	0	0	0	3	2	2	0	2	3	0	6	1	2	2	1	1	0	2	3	1	0	0	0	1	1	0	0	1	1	3	1	2	2	0	2
Jeotgalicoccus	3	0	0	0	0	0	0	0	0	0	0	0	0	0	0	0	0	0	0	0	0	0	0	0	0	0	0	0	0	0	0	0	0	0	0	0	0	0	0	3	0
Klebsiella	2222	0	0	1	0	1	11	0	0	0	2	0	1	0	0	0	2	0	0	0	0	0	1	0	0	0	0	0	0	2	0	1	0	0	2185	1	0	0	6	0	8
Kocuria	5	0	0	0	0	0	0	0	0	0	0	0	0	0	0	0	0	0	0	0	0	0	0	0	0	0	0	0	0	0	0	0	0	0	0	0	0	0	0	5	0
Lachnoclostridium	2	0	0	0	0	0	0	0	0	0	0	0	0	0	0	0	0	0	0	0	0	0	0	0	0	0	1	0	0	0	0	0	0	0	0	0	0	0	0	0	1
Lactobacillus	548851	9895	7774	8540	8508	16531	10143	4855	8508	14813	10502	30372	20097	19646	20590	11928	5677	22681	8385	20818	7366	15305	13925	17933	6480	16131	15495	4	13240	12868	20032	22052	15399	22225	7781	15094	18866	24532	8190	2234	13436
Leptotrichia	1	0	0	0	0	0	0	1	0	0	0	0	0	0	0	0	0	0	0	0	0	0	0	0	0	0	0	0	0	0	0	0	0	0	0	0	0	0	0	0	0
Lysinibacillus	2	0	0	0	0	0	0	0	0	0	0	0	0	0	0	0	0	0	0	0	0	0	0	0	0	0	0	0	0	0	0	0	0	0	0	0	0	0	0	2	0
Mannheimia	1	0	0	0	0	0	0	0	0	0	0	0	0	0	0	0	0	0	0	0	0	0	0	0	0	0	0	0	0	0	0	0	0	0	0	0	0	0	0	1	0
Massilia	1	0	0	0	0	0	0	0	0	1	0	0	0	0	0	0	0	0	0	0	0	0	0	0	0	0	0	0	0	0	0	0	0	0	0	0	0	0	0	0	0
Megasphaera	54239	1398	2427	20	177	1070	3718	3355	627	730	49	15	2135	71	87	5554	495	2024	21	473	599	4075	1906	943	843	677	1748	1	20	103	409	20	3010	1429	1900	1930	1823	3757	916	3678	6
Methanobrevibacter	239	0	0	3	1	0	1	1	0	0	1	1	1	1	4	0	0	0	8	0	0	5	0	1	5	78	6	0	2	6	2	0	0	0	33	0	2	5	6	5	61
Micrococcus	11	0	0	0	0	0	0	0	0	0	0	0	0	0	0	0	0	0	0	0	0	0	0	0	0	0	0	0	0	0	0	0	0	0	0	0	0	0	0	11	0
Mitsuokella	3204	21	77	4	4	10	230	647	10	38	3	0	27	0	0	310	2	68	0	3	92	248	21	6	4	10	52	0	1	9	1	2	351	6	49	209	21	197	33	436	2
Moraxella	214	0	1	0	1	0	0	0	0	0	0	0	0	0	0	0	0	0	0	1	0	0	0	0	0	0	0	0	0	0	0	0	0	0	1	0	0	0	0	210	0
Morganella	3	0	0	0	0	0	0	0	0	0	0	0	0	0	0	0	0	0	0	0	0	0	0	0	0	0	0	0	0	0	0	0	0	0	0	0	0	0	0	0	3
Mycoplasma	74	1	1	5	11	0	0	0	0	0	0	0	0	0	0	0	2	0	0	0	1	0	1	0	3	4	0	0	29	10	0	0	0	1	0	2	0	2	1	0	0
Neisseria	6	0	0	0	0	0	0	0	0	0	0	0	0	0	0	0	0	0	0	0	0	0	0	0	0	0	0	0	0	0	0	0	0	0	0	0	0	0	0	6	0
Olsenella	26235	13	25	711	37	31	37	2451	2739	295	79	188	138	36	24	1292	3400	82	666	2674	3273	138	52	56	170	314	49	0	53	146	132	1079	164	11	595	762	121	443	292	2682	785
Oscillatoria	1	0	0	0	0	0	0	0	0	0	0	0	0	0	0	0	0	0	0	0	0	1	0	0	0	0	0	0	0	0	0	0	0	0	0	0	0	0	0	0	0
Oxalobacter	2	0	0	0	1	0	0	0	0	0	0	0	0	0	0	1	0	0	0	0	0	0	0	0	0	0	0	0	0	0	0	0	0	0	0	0	0	0	0	0	0
Parabacteroides	3	0	0	0	0	0	0	0	0	0	0	0	0	0	0	0	0	0	0	0	0	0	0	1	0	0	0	0	0	0	0	0	0	0	0	0	0	0	2	0	0
Paraeggerthella	1	0	0	0	0	0	0	0	0	0	0	0	0	0	0	0	0	0	0	0	0	0	0	0	0	0	0	0	0	0	0	0	0	0	0	0	0	0	1	0	0
Phascolarctobacterium	238	7	2	1	21	3	9	14	0	0	1	0	5	1	0	0	0	2	0	0	0	22	33	0	0	1	10	0	0	1	2	0	0	3	0	86	4	3	0	6	1
Prevotella	8955	381	58	160	72	800	374	612	45	56	31	145	238	43	6	629	23	192	32	13	1008	130	106	321	155	874	42	0	75	97	72	58	1181	93	26	218	43	180	315	31	20
Providencia	5	0	0	0	0	0	0	0	0	0	0	0	0	0	0	0	0	0	0	0	0	0	0	0	0	0	0	0	0	0	0	0	0	0	0	0	0	0	0	0	5
Pseudochrobactrum	2	0	0	0	0	0	0	0	0	0	0	0	0	0	0	0	0	0	0	0	0	0	0	0	0	0	0	0	0	0	0	0	0	0	0	0	0	0	0	2	0
Pseudomonas	19	0	0	0	0	0	0	0	0	0	0	1	0	0	0	0	0	0	0	0	0	0	0	0	0	0	0	5	0	0	0	0	1	0	0	0	0	2	0	4	6
Pseudoramibacter	1	0	0	0	0	0	0	0	0	0	0	0	0	0	0	0	0	0	0	0	0	0	0	0	0	0	0	0	0	0	0	1	0	0	0	0	0	0	0	0	0
Psychrobacter	4	0	0	0	0	0	0	0	0	0	0	0	0	0	0	0	0	0	0	0	0	0	0	0	0	0	0	0	0	0	0	0	0	0	0	0	0	0	0	4	0
Ralstonia	3	0	0	0	0	0	0	0	0	0	0	0	0	0	0	0	0	0	0	0	0	0	0	0	0	0	0	3	0	0	0	0	0	0	0	0	0	0	0	0	0
Rhizobium	2	0	0	0	0	0	0	0	0	0	0	2	0	0	0	0	0	0	0	0	0	0	0	0	0	0	0	0	0	0	0	0	0	0	0	0	0	0	0	0	0
Roseburia	8788	197	109	1009	249	68	331	12	4	1	12	14	378	72	11	1	147	22	132	10	1	3	102	76	190	36	123	0	52	37	522	10	84	61	6	397	7	39	2032	2214	17
Rothia	63	1	0	0	1	0	0	1	0	0	0	0	1	0	0	1	2	0	8	0	2	1	6	5	1	0	1	0	0	0	0	0	0	1	1	4	0	0	0	26	0
Ruminiclostridium	4	0	0	0	0	0	0	0	0	0	0	0	0	0	0	0	0	0	3	0	0	0	0	0	0	0	0	0	0	0	0	0	0	1	0	0	0	0	0	0	0
Ruminobacter	4	0	0	0	0	0	0	0	0	0	0	0	0	0	0	0	0	0	0	0	0	0	0	0	0	0	0	0	0	0	0	0	0	0	0	0	0	0	0	4	0
Ruminococcus	3736	144	86	36	95	16	25	23	172	11	255	85	58	92	109	27	9	97	107	8	75	22	44	96	44	176	206	0	147	169	34	9	33	72	105	612	29	116	184	1	107
Selenomonas	1510	1	11	0	1	12	40	39	4	0	1	0	361	0	1	102	1	91	0	0	5	32	14	1	6	17	8	0	0	2	0	0	275	82	2	2	1	4	10	382	2
Senegalimassilia	2906	16	74	8	39	46	41	68	138	170	66	93	62	84	49	37	4	28	138	11	37	44	65	40	145	111	163	0	209	125	97	102	41	70	76	51	108	16	145	2	87
Serratia	180	0	1	1	4	2	0	1	3	4	4	6	2	2	3	2	2	14	5	1	1	2	1	3	2	5	3	34	4	6	5	2	2	4	4	8	4	1	2	29	1
Sharpea	248	1	0	0	0	0	0	43	4	0	0	0	2	0	0	30	31	0	0	13	30	0	0	0	0	25	13	0	0	0	0	26	0	0	13	0	0	0	0	15	2
Shigella	53	1	0	0	6	0	0	7	0	0	19	0	0	0	0	0	0	0	0	0	0	0	0	1	0	0	0	1	0	1	0	0	0	0	0	0	0	0	6	0	11
Shinella	1	0	0	0	0	0	0	0	0	0	0	0	0	0	0	0	0	0	0	0	0	0	0	0	0	0	0	0	0	0	0	0	0	0	0	0	0	0	0	1	0
Slackia	1492	19	28	44	18	26	30	11	54	59	25	42	25	28	67	15	69	44	71	54	13	26	32	24	44	42	53	0	39	62	43	38	42	25	43	35	65	42	29	0	66
Soonwooa	2	0	0	2	0	0	0	0	0	0	0	0	0	0	0	0	0	0	0	0	0	0	0	0	0	0	0	0	0	0	0	0	0	0	0	0	0	0	0	0	0
Sphingomonas	1	0	0	0	0	0	0	0	0	0	0	0	0	0	0	0	0	0	0	0	0	0	0	0	0	0	0	0	0	0	0	0	0	0	0	0	1	0	0	0	0
Sporosarcina	1	0	0	0	0	0	0	0	0	1	0	0	0	0	0	0	0	0	0	0	0	0	0	0	0	0	0	0	0	0	0	0	0	0	0	0	0	0	0	0	0
Staphylococcus	14	0	0	0	0	0	0	0	0	0	0	0	0	0	0	0	0	0	0	0	0	0	2	0	0	0	0	0	0	0	0	0	0	0	0	0	0	0	0	12	0
Stenotrophomonas	8	0	0	0	0	0	0	0	1	0	0	0	0	0	0	0	0	0	0	0	0	0	0	0	0	1	0	1	2	0	0	1	1	0	0	0	0	1	0	0	0
Streptococcus	85527	530	5246	3127	1474	3868	1093	2160	7968	2592	4878	1254	1001	1777	634	730	2450	619	1334	3553	2546	1445	240	350	6123	168	1512	0	963	69	2029	883	466	36	7863	938	3062	351	8961	506	728
Subdoligranulum	33	1	0	0	2	1	1	1	1	0	0	1	0	1	0	0	2	0	2	0	0	0	3	0	2	1	1	0	0	0	1	0	0	1	0	0	4	1	0	0	6
Sutterella	2	0	0	0	0	0	0	0	0	0	0	0	1	0	0	0	0	0	0	0	0	0	1	0	0	0	0	0	0	0	0	0	0	0	0	0	0	0	0	0	0
Terrisporobacter	3	0	0	0	1	0	0	0	1	0	0	0	0	0	0	0	0	0	0	0	0	0	0	0	0	0	0	0	1	0	0	0	0	0	0	0	0	0	0	0	0
Treponema	85	0	0	0	4	0	8	3	0	0	0	0	0	0	0	2	0	0	0	0	0	2	0	0	23	4	0	0	12	7	7	0	0	6	0	2	0	1	0	4	0
Trueperella	9	0	0	0	0	0	0	0	0	0	0	0	0	0	0	0	0	0	0	0	0	0	0	0	0	3	2	0	0	0	0	0	0	0	0	4	0	0	0	0	0
Turicibacter	5	0	0	0	0	0	0	0	0	0	0	0	0	0	0	0	0	0	0	0	0	0	0	0	0	0	0	0	0	0	0	0	0	0	0	0	0	0	0	5	0
Tyzzerella	2	0	0	0	0	0	0	0	0	0	0	0	0	0	2	0	0	0	0	0	0	0	0	0	0	0	0	0	0	0	0	0	0	0	0	0	0	0	0	0	0
Vagococcus	5	0	0	0	0	0	0	0	0	0	0	0	0	0	0	0	0	0	0	0	0	0	0	0	0	0	0	0	0	0	0	0	0	0	0	0	0	0	0	5	0
Veillonella	58	0	1	0	0	0	0	0	0	0	0	0	0	0	0	0	2	0	0	0	0	1	0	0	0	0	1	0	0	0	0	0	0	0	2	5	0	0	0	45	1
Weissella	3	0	0	0	0	0	0	0	1	0	0	0	0	0	0	0	0	0	0	0	0	0	1	0	0	0	0	0	0	0	0	0	0	0	0	1	0	0	0	0	0
unidentified	1	0	0	0	0	0	0	0	0	0	0	0	0	0	0	0	0	0	0	0	0	0	0	0	0	0	0	0	0	0	0	1	0	0	0	0	0	0	0	0	0

## Sheet: species
Número da amostra	Total da taxonomia	190503682489.1.1.1	190503682490.1.1.1	190503682491.1.1.1	190503682492.1.1.1	190503682493.1.1.1	190503682494.1.1.1	190503682495.1.1.1	190503682496.1.1.1	190503682497.1.1.1	190503682498.1.1.1	190503682499.1.1.1	190503682500.1.1.1	190503682501.1.1.1	190503682502.1.1.1	190503682503.1.1.1	190503682504.1.1.1	190503682505.1.1.1	190503682506.1.1.1	190503682507.1.1.1	190503682508.1.1.1	190503682509.1.1.1	190503682510.1.1.1	190503682511.1.1.1	190503682512.1.1.1	190503682513.1.1.1	190503682514.1.1.1	190503682515.1.1.1	190503682516.1.1.1	190503682517.1.1.1	190503682518.1.1.1	190503682519.1.1.1	190503682520.1.1.1	190503682521.1.1.1	190503682522.1.1.1	190503682523.1.1.1	190503682524.1.1.1	190503682525.1.1.1	190503682526.1.1.1	190503682527.1.1.1	190503682528.1.1.1
Local-Etapa	Total da taxonomia	ceco	ceco	ceco	ceco	ceco	ceco	ceco	ceco	ceco	ceco	ceco	ceco	ceco	ceco	ceco	ceco	ceco	ceco	ceco	ceco	ceco	ceco	ceco	ceco	ceco	ceco	ceco	ceco	ceco	ceco	ceco	ceco	ceco	ceco	ceco	ceco	ceco	ceco	ceco	ceco
Nome da amostra	Total da taxonomia	848	931	958	966	961	910	828	768	780	949	965	955	839	911	777	903	934	760	789	970	840	925	971	988	980	845	819	960	999	985	774	899	981	956	832	769	833	975	851	987
Total da amostra		20113	31390	21636	26046	28914	29061	19200	27390	28573	38468	42545	36445	42403	41129	22279	23732	32940	35398	34863	18380	25998	33040	27105	26794	32858	30458	131	31900	29749	32876	31277	24862	38650	31213	30899	36570	35798	31417	17197	32820
Acetivibrio ethanolgignens	2	0	0	0	0	0	0	0	0	0	0	0	0	0	0	0	0	0	0	0	0	0	0	0	0	0	0	0	0	0	0	0	0	0	0	0	0	0	0	2	0
Acidaminococcus fermentans	485	2	8	0	0	1	31	94	0	2	0	1	2	0	0	100	0	3	1	0	2	18	56	0	5	0	21	0	0	0	1	0	6	2	1	53	0	1	10	64	0
Acinetobacter baumannii	2	0	0	0	0	0	0	0	0	0	0	0	0	0	0	0	0	0	0	0	0	0	0	0	0	0	0	0	0	0	0	0	0	0	0	0	0	0	0	2	0
Acinetobacter bereziniae	2	0	0	0	0	0	0	0	0	0	0	0	0	0	0	0	0	0	0	0	0	0	0	0	0	0	0	0	0	0	0	0	0	0	0	0	0	0	0	2	0
Acinetobacter johnsonii	1	0	0	0	0	0	0	0	0	0	0	0	0	0	0	0	0	0	0	0	0	0	0	0	0	0	0	0	0	0	0	0	0	0	0	0	0	0	1	0	0
Acinetobacter junii	2	0	0	0	0	0	0	0	0	0	0	0	0	0	0	0	0	0	0	0	0	0	0	0	0	0	0	0	0	0	0	0	0	0	0	0	0	0	0	2	0
Acinetobacter lwoffii	25	0	0	0	0	0	0	0	0	0	0	0	0	0	0	0	0	0	0	0	0	0	0	0	0	0	0	0	0	0	0	0	0	0	0	0	0	0	0	25	0
Acinetobacter parvus	1	0	0	0	0	0	0	0	0	0	0	0	0	0	0	0	0	0	0	0	0	0	0	0	0	0	1	0	0	0	0	0	0	0	0	0	0	0	0	0	0
Acinetobacter ursingii	1	0	0	0	1	0	0	0	0	0	0	0	0	0	0	0	0	0	0	0	0	0	0	0	0	0	0	0	0	0	0	0	0	0	0	0	0	0	0	0	0
Actinobacillus indolicus	48	0	0	0	0	0	1	0	0	0	0	0	1	0	0	0	0	0	0	0	0	0	0	0	0	0	0	0	1	2	0	1	15	0	20	1	0	0	0	5	1
Actinobacillus minor	1021	1	0	0	0	0	57	118	2	1	7	0	219	0	0	0	1	0	2	2	43	1	6	4	0	0	2	0	8	18	7	0	13	6	88	5	0	0	29	303	78
Actinobacillus pleuropneumoniae	1	0	0	0	0	0	0	0	0	0	0	0	0	0	0	0	0	0	0	0	0	0	0	0	0	0	0	0	0	0	0	0	0	0	0	0	0	0	0	1	0
Actinobacillus porcinus	428	1	2	0	0	1	85	1	0	0	0	0	12	0	0	1	0	0	0	0	4	25	1	0	1	0	3	0	1	0	1	0	1	0	12	5	0	0	35	201	35
Actinobacillus porcitonsillarum	8	0	0	0	0	0	0	2	0	0	0	0	1	0	0	0	0	0	0	0	0	0	1	0	0	0	0	0	0	0	0	0	1	0	3	0	0	0	0	0	0
Actinomyces denticolens	118	0	3	10	0	3	0	0	5	4	2	5	0	0	4	3	16	1	5	4	0	3	1	1	0	0	0	0	0	12	0	7	1	4	10	3	0	6	3	1	1
Actinomyces hyovaginalis	4	0	0	0	0	0	0	0	0	0	0	0	2	0	0	0	0	0	1	0	0	1	0	0	0	0	0	0	0	0	0	0	0	0	0	0	0	0	0	0	0
Actinomyces suimastitidis	2	0	0	0	0	0	0	0	0	2	0	0	0	0	0	0	0	0	0	0	0	0	0	0	0	0	0	0	0	0	0	0	0	0	0	0	0	0	0	0	0
Aerococcus viridans	85	0	0	0	0	0	0	0	0	0	0	0	0	0	0	0	0	0	0	0	0	0	0	0	0	0	0	0	0	0	0	0	0	0	0	0	0	0	0	85	0
Alcaligenes faecalis	1	0	0	0	0	0	0	0	0	0	0	0	0	0	0	0	0	0	0	0	0	0	0	0	0	0	0	0	0	0	0	0	0	0	0	0	0	0	0	1	0
Alistipes senegalensis	1	0	0	0	0	0	0	0	0	0	0	0	0	0	0	0	0	0	0	0	0	0	0	0	0	0	0	0	0	0	0	0	0	0	0	0	0	1	0	0	0
Allisonella histaminiformans	927	9	0	9	0	20	67	83	57	89	6	0	18	10	3	37	60	3	78	47	11	12	75	16	5	0	27	0	0	0	0	7	3	0	4	52	21	3	22	73	0
Anaerobiospirillum succiniciproducens	12	0	0	0	0	0	0	1	0	0	0	0	0	0	0	11	0	0	0	0	0	0	0	0	0	0	0	0	0	0	0	0	0	0	0	0	0	0	0	0	0
Anaerococcus prevotii	13	0	0	0	0	0	0	0	0	0	0	0	0	0	0	0	0	0	0	0	0	0	0	0	0	0	0	0	0	0	0	0	0	0	0	0	2	0	0	11	0
Anaerotruncus colihominis	2	0	0	0	0	0	0	1	0	0	0	0	1	0	0	0	0	0	0	0	0	0	0	0	0	0	0	0	0	0	0	0	0	0	0	0	0	0	0	0	0
Atopobium fossor	3	0	0	0	0	0	0	0	0	0	0	0	0	0	0	0	0	0	0	0	0	0	1	0	0	0	0	0	0	0	0	0	0	0	2	0	0	0	0	0	0
Bacillus isronensis	3	0	0	0	0	0	0	0	0	0	0	0	0	0	0	0	0	0	0	0	0	0	0	0	0	0	0	0	0	0	0	0	0	0	0	0	0	0	0	3	0
Bacteroides caccae	2	0	0	0	0	0	0	0	0	0	0	0	0	0	0	0	0	0	0	0	0	0	0	0	0	0	0	0	0	0	0	0	0	0	0	0	0	0	0	2	0
Bacteroides galacturonicus	139	0	1	0	2	14	0	0	0	0	0	0	69	11	0	0	0	0	0	3	0	3	2	0	2	0	12	0	8	0	2	0	0	10	0	0	0	0	0	0	0
Bacteroides plebeius	1	0	0	0	0	0	0	0	0	0	0	0	0	0	0	0	0	0	0	0	0	0	0	0	0	0	0	0	1	0	0	0	0	0	0	0	0	0	0	0	0
Bacteroides vulgatus	1	0	0	0	0	1	0	0	0	0	0	0	0	0	0	0	0	0	0	0	0	0	0	0	0	0	0	0	0	0	0	0	0	0	0	0	0	0	0	0	0
Bifidobacterium animalis	5	0	0	0	0	0	0	0	0	0	0	2	0	0	0	0	0	0	1	0	0	0	0	0	0	0	1	0	0	0	0	0	0	0	0	0	1	0	0	0	0
Bifidobacterium boum	3328	98	0	71	43	10	4	4	65	12	12	453	349	8	133	51	6	16	9	98	29	334	99	29	1	0	101	0	313	0	6	377	12	23	8	23	17	41	103	357	13
Bifidobacterium choerinum	38	0	1	0	0	0	0	0	0	0	0	0	0	0	0	0	0	0	0	0	0	0	0	0	0	0	37	0	0	0	0	0	0	0	0	0	0	0	0	0	0
Bifidobacterium mongoliense	1	0	0	0	0	0	0	0	0	1	0	0	0	0	0	0	0	0	0	0	0	0	0	0	0	0	0	0	0	0	0	0	0	0	0	0	0	0	0	0	0
Bifidobacterium pseudolongum	75	0	0	1	0	0	0	1	0	1	0	0	0	0	1	1	0	0	0	0	0	0	1	0	0	1	68	0	0	0	0	0	0	0	0	0	0	0	0	0	0
Bifidobacterium thermophilum	10593	330	258	150	87	1303	607	8	131	85	160	912	124	14	355	122	7	78	138	147	134	129	659	759	3	93	155	0	138	0	37	103	44	158	215	56	516	100	53	1327	898
Blautia luti	807	41	1	2	15	7	23	1	3	0	25	66	7	6	104	16	2	6	11	18	0	44	12	18	11	26	10	0	30	63	7	5	4	145	18	30	9	5	3	0	13
Brachybacterium squillarum	2	0	0	0	0	0	0	0	0	0	0	0	0	0	0	0	0	0	0	0	0	0	0	0	0	0	0	0	0	0	0	0	0	0	0	0	0	0	0	2	0
Brachyspira hampsonii	1959	18	0	130	1	211	18	674	1	5	0	3	105	2	2	103	1	0	3	0	0	14	0	0	302	161	0	0	69	0	1	0	0	17	1	1	0	0	99	0	17
Bradyrhizobium elkanii	1	0	0	0	0	0	0	0	0	0	0	0	0	0	0	1	0	0	0	0	0	0	0	0	0	0	0	0	0	0	0	0	0	0	0	0	0	0	0	0	0
Brevibacterium pityocampae	1	0	0	0	0	0	0	0	0	0	0	0	0	0	0	0	0	0	0	0	0	0	0	0	0	0	0	0	0	0	0	0	0	0	0	0	0	0	0	1	0
Brevundimonas diminuta	3	0	0	0	0	0	0	0	0	0	0	0	0	0	0	0	0	0	0	0	0	0	0	0	0	0	0	0	0	0	0	0	0	0	0	0	0	0	0	3	0
Brevundimonas vesicularis	4	0	0	0	0	0	0	0	0	0	0	0	0	0	0	0	0	0	0	0	1	0	0	0	0	0	0	0	0	1	0	0	0	0	0	0	0	0	0	0	2
Butyricimonas virosa	4	0	0	0	0	0	0	0	0	0	0	0	0	0	0	0	0	0	0	0	0	0	0	0	0	0	0	0	0	0	0	0	0	0	0	0	0	0	4	0	0
Butyrivibrio crossotus	4	0	0	0	0	0	0	0	0	0	0	0	0	0	0	0	0	0	0	0	0	0	0	0	0	0	0	0	4	0	0	0	0	0	0	0	0	0	0	0	0
Campylobacter hyointestinalis	27	0	0	0	1	1	1	7	0	0	0	0	1	0	0	15	0	0	0	0	1	0	0	0	0	0	0	0	0	0	0	0	0	0	0	0	0	0	0	0	0
Campylobacter jejuni	4	1	0	0	0	0	0	3	0	0	0	0	0	0	0	0	0	0	0	0	0	0	0	0	0	0	0	0	0	0	0	0	0	0	0	0	0	0	0	0	0
Campylobacter lanienae	116	0	0	0	0	0	0	0	0	0	0	0	0	2	3	1	0	0	0	0	0	6	0	0	40	0	0	0	1	0	1	0	0	0	0	0	0	0	52	0	10
Campylobacter mucosalis	3	0	0	0	0	0	0	0	0	0	0	0	0	0	0	0	0	0	0	0	0	0	0	0	0	0	0	0	0	0	0	0	0	0	0	0	0	0	0	3	0
Carnobacterium maltaromaticum	3	0	0	0	0	0	0	0	0	1	0	1	0	0	0	0	0	0	0	0	0	0	0	0	0	0	0	0	0	0	0	0	0	1	0	0	0	0	0	0	0
Catenibacterium mitsuokai	1	0	0	0	0	0	0	0	0	0	0	0	0	0	0	0	0	0	0	0	0	0	0	0	0	1	0	0	0	0	0	0	0	0	0	0	0	0	0	0	0
Chlamydia suis	53	1	1	0	4	1	0	0	0	0	16	0	0	0	1	0	0	0	0	0	0	1	1	5	2	4	0	0	1	7	0	0	0	1	0	0	0	0	1	6	0
Citrobacter amalonaticus	4	0	0	0	0	0	0	0	0	0	0	0	0	0	0	0	0	0	0	0	0	0	0	0	0	0	0	0	0	0	0	4	0	0	0	0	0	0	0	0	0
Clostridium butyricum	123	0	0	1	6	0	3	8	0	1	23	0	0	6	0	0	0	0	0	0	0	13	0	0	34	0	1	0	3	0	0	0	0	0	7	2	0	0	0	0	15
Clostridium chartatabidum	4	0	0	0	0	0	0	0	0	0	0	0	0	0	0	0	0	0	0	0	0	0	0	0	1	0	0	0	0	1	0	0	1	0	0	0	0	0	1	0	0
Clostridium colicanis	1	0	0	0	0	0	0	0	0	0	0	0	0	0	0	0	0	0	0	0	0	0	0	0	0	0	0	0	0	0	0	0	0	0	0	0	0	0	0	1	0
Clostridium disporicum	360	2	0	14	17	0	0	11	0	0	102	0	2	5	1	0	0	0	0	6	0	8	0	0	74	0	0	0	75	1	0	2	1	3	4	11	0	0	5	16	0
Clostridium quinii	5	0	0	0	0	0	0	0	0	0	1	0	0	0	0	0	0	0	0	0	0	1	0	0	1	0	0	0	0	0	0	2	0	0	0	0	0	0	0	0	0
Clostridium ruminantium	177	0	0	8	3	0	1	0	3	0	2	0	0	5	1	0	0	0	0	0	0	15	0	0	60	0	0	0	59	0	0	0	0	0	7	0	2	0	1	5	5
Collinsella aerofaciens	28	0	0	0	0	2	0	1	1	0	4	2	0	0	0	0	0	0	1	0	0	0	1	2	1	0	0	0	1	0	1	3	2	0	1	2	0	0	0	0	3
Coprococcus catus	2017	5	12	0	751	1	15	1	0	0	261	31	10	38	3	0	8	3	94	0	2	0	45	21	37	8	9	0	238	172	17	0	0	167	0	19	0	6	25	1	17
Coprococcus comes	4019	21	53	65	64	29	0	13	7	12	75	141	55	28	11	7	109	30	211	62	121	19	111	46	194	248	375	0	473	138	152	29	26	307	51	335	63	69	96	4	169
Coprococcus eutactus	1523	19	1156	0	18	0	9	0	4	0	2	0	144	16	0	2	9	0	0	3	0	0	4	0	54	0	2	1	37	0	1	0	0	6	0	10	3	0	5	0	18
Corynebacterium casei	2	0	0	1	0	0	0	0	0	1	0	0	0	0	0	0	0	0	0	0	0	0	0	0	0	0	0	0	0	0	0	0	0	0	0	0	0	0	0	0	0
Corynebacterium efficiens	1	0	0	0	0	0	0	0	0	0	0	0	0	0	0	0	0	0	0	1	0	0	0	0	0	0	0	0	0	0	0	0	0	0	0	0	0	0	0	0	0
Corynebacterium freneyi	6	0	0	1	0	0	0	0	0	2	0	0	0	0	0	0	0	0	0	0	0	0	0	0	0	0	0	0	0	0	0	0	0	1	0	0	0	0	0	1	1
Corynebacterium glutamicum	1	0	0	1	0	0	0	0	0	0	0	0	0	0	0	0	0	0	0	0	0	0	0	0	0	0	0	0	0	0	0	0	0	0	0	0	0	0	0	0	0
Corynebacterium humireducens	1	0	0	0	0	0	0	0	0	0	0	0	0	0	0	0	0	0	0	0	0	0	0	0	0	0	0	0	0	0	0	0	0	0	0	0	0	0	0	1	0
Corynebacterium simulans	3	0	0	0	0	0	0	0	0	0	0	0	0	0	0	0	0	0	0	0	0	0	0	0	0	0	0	0	0	0	0	3	0	0	0	0	0	0	0	0	0
Corynebacterium stationis	8	0	0	0	0	0	0	0	0	0	0	0	0	0	0	0	0	0	0	0	0	0	0	0	0	0	0	0	0	0	0	0	0	0	0	0	0	0	0	8	0
Cronobacter sakazakii	5	0	0	0	0	0	0	0	0	0	1	0	0	0	0	0	0	0	0	0	0	0	0	0	0	0	0	0	0	0	0	0	0	0	0	0	0	0	0	0	4
Desulfovibrio piger	28	0	0	0	0	0	1	9	0	0	0	0	1	0	0	11	0	0	0	0	0	0	1	0	0	0	0	0	0	3	0	0	0	0	0	0	0	0	0	2	0
Dialister succinatiphilus	12638	525	15	13	1	0	729	462	2273	1316	93	91	258	3	40	66	54	149	207	179	191	123	98	14	184	99	253	10	4	1	27	91	63	84	2376	105	211	53	143	1690	344
Dietzia maris	2	0	0	0	0	0	0	0	0	0	0	0	0	0	0	0	0	0	0	1	0	0	0	0	0	0	0	0	0	0	0	0	0	0	0	0	0	0	0	1	0
Dorea formicigenerans	21229	395	169	12	211	81	783	17	135	457	3547	1329	417	615	654	25	440	145	1500	1738	24	72	1564	375	358	246	27	0	82	784	864	98	46	460	390	618	143	550	219	5	1634
Dorea longicatena	4781	13	65	128	121	45	60	7	32	109	732	265	137	76	122	24	51	63	86	20	25	25	24	54	14	65	13	0	79	62	52	72	9	119	56	126	53	126	137	26	1488
Enterobacter cloacae	10	0	0	0	0	0	0	0	0	0	0	0	0	0	0	0	0	0	0	0	0	0	0	0	0	0	0	6	0	0	0	4	0	0	0	0	0	0	0	0	0
Enterobacter hormaechei	7	0	0	0	0	0	0	0	0	0	0	0	0	0	0	0	0	0	0	0	0	0	0	0	0	0	0	0	0	0	0	4	0	0	0	0	0	0	0	0	3
Enterobacteriaceae sp.	1	0	0	0	0	0	0	0	0	0	0	0	0	0	0	0	0	0	0	0	0	0	0	0	0	0	0	0	0	0	0	1	0	0	0	0	0	0	0	0	0
Enterococcus alcedinis	1	0	0	0	0	0	0	0	0	0	0	0	0	0	0	0	0	0	0	0	0	0	0	0	0	0	0	0	0	0	0	0	0	0	0	0	0	0	0	1	0
Enterococcus cecorum	366	0	0	0	0	33	15	0	0	1	0	8	58	0	0	2	1	0	0	3	60	0	0	0	4	1	0	0	2	0	0	0	0	1	0	0	0	1	76	99	1
Enterococcus eurekensis	4	0	0	0	0	0	0	0	0	0	0	0	0	0	0	0	0	0	0	0	0	0	0	0	0	0	0	0	0	0	0	0	0	0	0	0	0	0	0	4	0
Enterococcus italicus	1	0	0	0	0	0	0	0	0	0	0	0	0	0	0	0	0	0	0	0	0	0	0	0	0	0	1	0	0	0	0	0	0	0	0	0	0	0	0	0	0
Erysipelothrix rhusiopathiae	1	0	0	0	0	0	0	0	0	0	0	0	0	0	0	0	0	0	0	0	0	0	0	0	0	0	0	0	0	0	0	0	0	0	0	0	0	0	0	1	0
Escherichia albertii	1	0	0	0	1	0	0	0	0	0	0	0	0	0	0	0	0	0	0	0	0	0	0	0	0	0	0	0	0	0	0	0	0	0	0	0	0	0	0	0	0
Escherichia coli	14807	42	3	13	654	5	4	1142	9	24	10466	17	1	516	3	1	2	8	5	3	2	17	33	44	4	63	11	61	6	10	4	29	3	8	25	8	3	1	315	38	1204
Escherichia sp. KTE31	38	0	0	0	2	0	0	5	0	0	20	0	0	1	0	0	0	0	0	0	0	1	0	0	0	0	0	0	0	1	0	0	0	0	1	0	0	0	2	0	5
Eubacterium coprostanoligenes	2388	8	30	0	125	6	15	0	14	0	17	0	140	0	25	0	9	11	628	0	0	9	5	12	0	0	3	0	77	929	1	0	0	0	1	52	41	16	0	0	214
Eubacterium limosum	16	0	0	2	0	0	0	0	0	1	0	0	0	0	1	0	0	0	2	0	0	0	0	0	0	0	1	0	1	0	0	0	0	0	0	0	1	1	4	2	0
Eubacterium pyruvativorans	147	0	0	6	2	2	0	8	15	5	0	0	2	1	0	5	12	0	0	4	2	32	2	8	1	0	2	0	4	5	0	3	1	6	8	4	1	0	0	2	4
Eubacterium ramulus	2837	0	109	282	33	8	4	41	84	47	277	160	30	24	8	25	178	25	282	161	7	1	118	14	42	37	22	0	78	58	134	0	0	25	220	63	118	8	14	0	100
Eubacterium rectale	101877	1117	3407	47	3640	675	3668	5	44	46	456	1288	5724	13301	14914	7	3975	444	12799	58	47	519	965	515	1371	7117	782	0	2671	1420	197	543	1042	6724	148	1979	305	1235	5563	1	3118
Facklamia tabacinasalis	9	0	0	0	0	0	0	0	0	0	0	0	0	0	0	0	0	0	0	0	0	0	0	0	0	0	0	0	0	0	0	0	0	0	0	0	0	0	0	9	0
Faecalibacterium prausnitzii	40285	1020	3475	339	480	1679	2948	329	137	536	413	1350	888	1116	172	122	1355	1315	718	230	1065	887	3743	1932	554	123	3069	1	314	1397	713	667	1358	353	568	1103	1430	705	341	24	1316
Faecalicoccus pleomorphus	2	0	0	0	0	0	0	0	0	0	0	0	0	0	0	0	0	0	0	0	1	0	0	0	0	1	0	0	0	0	0	0	0	0	0	0	0	0	0	0	0
Fibrobacter intestinalis	1	0	0	0	0	0	0	0	0	0	0	0	0	0	0	0	0	0	0	0	0	0	0	0	1	0	0	0	0	0	0	0	0	0	0	0	0	0	0	0	0
Fusicatenibacter saccharivorans	2671	13	65	58	45	57	18	7	14	12	101	88	12	23	19	45	21	21	166	196	11	0	59	60	76	83	49	0	3	168	52	254	131	85	160	143	16	91	41	1	207
Fusobacterium necrophorum	2	0	0	1	0	0	0	0	0	0	0	1	0	0	0	0	0	0	0	0	0	0	0	0	0	0	0	0	0	0	0	0	0	0	0	0	0	0	0	0	0
Fusobacterium nucleatum	11	0	0	0	0	0	0	0	0	0	0	0	0	0	0	0	0	0	0	0	0	0	0	0	0	0	0	0	0	1	0	0	0	0	0	0	0	0	0	10	0
Fusobacterium ulcerans	1	0	0	0	0	0	0	0	0	0	0	0	0	0	0	0	0	0	0	0	0	0	0	0	0	0	1	0	0	0	0	0	0	0	0	0	0	0	0	0	0
Fusobacterium varium	3	0	0	0	0	0	0	0	0	0	0	0	2	0	0	0	0	0	0	0	0	0	1	0	0	0	0	0	0	0	0	0	0	0	0	0	0	0	0	0	0
Gemmiger formicilis	170410	3452	6199	6080	8048	1449	3495	1533	3915	6919	4626	3526	2545	3988	2343	698	4917	3992	7154	3244	1198	1443	8164	3128	6408	4287	5240	3	10612	6169	6590	4001	654	4079	5492	4984	9181	2324	2405	85	5840
Globicatella sanguinis	14	0	0	0	0	0	0	0	0	0	0	0	0	0	0	0	0	0	0	0	0	0	0	0	0	0	0	0	0	0	0	0	0	0	0	0	0	0	0	14	0
Haemophilus parasuis	74	0	0	0	0	0	1	3	0	0	0	0	0	0	0	0	0	0	0	0	2	0	0	0	0	0	0	0	0	0	1	1	3	1	1	0	0	0	0	61	0
Helicobacter canadensis	2	0	0	0	0	0	0	0	0	0	0	0	0	0	0	0	0	0	0	0	0	0	0	0	0	0	0	0	0	0	0	0	0	2	0	0	0	0	0	0	0
Helicobacter cf. pullorum	19	0	0	0	0	0	1	7	0	1	0	0	0	0	0	3	0	0	0	0	0	3	0	0	0	0	1	0	1	0	0	0	0	0	0	1	0	0	0	0	1
Helicobacter rodentium	1	0	0	0	0	0	0	0	0	0	0	0	0	0	0	0	0	0	0	0	0	0	0	0	0	0	0	0	1	0	0	0	0	0	0	0	0	0	0	0	0
Helicobacter trogontum	5	0	0	0	0	0	0	0	0	0	1	0	0	0	0	0	0	0	0	0	0	1	0	0	0	0	0	0	0	2	0	0	0	0	0	0	1	0	0	0	0
Holdemanella biformis	52	2	2	2	0	1	0	0	0	3	2	2	0	2	3	0	6	1	2	2	1	1	0	2	3	1	0	0	0	1	1	0	0	1	1	3	1	2	2	0	2
Jeotgalicoccus halotolerans	2	0	0	0	0	0	0	0	0	0	0	0	0	0	0	0	0	0	0	0	0	0	0	0	0	0	0	0	0	0	0	0	0	0	0	0	0	0	0	2	0
Jeotgalicoccus psychrophilus	1	0	0	0	0	0	0	0	0	0	0	0	0	0	0	0	0	0	0	0	0	0	0	0	0	0	0	0	0	0	0	0	0	0	0	0	0	0	0	1	0
Klebsiella pneumoniae	2220	0	0	1	0	1	11	0	0	0	2	0	1	0	0	0	2	0	0	0	0	0	1	0	0	0	0	0	0	2	0	1	0	0	2183	1	0	0	6	0	8
Klebsiella variicola	2	0	0	0	0	0	0	0	0	0	0	0	0	0	0	0	0	0	0	0	0	0	0	0	0	0	0	0	0	0	0	0	0	0	2	0	0	0	0	0	0
Kocuria palustris	5	0	0	0	0	0	0	0	0	0	0	0	0	0	0	0	0	0	0	0	0	0	0	0	0	0	0	0	0	0	0	0	0	0	0	0	0	0	0	5	0
Lactobacillus acidophilus	1	0	0	0	0	0	0	0	0	0	0	0	0	1	0	0	0	0	0	0	0	0	0	0	0	0	0	0	0	0	0	0	0	0	0	0	0	0	0	0	0
Lactobacillus agilis	465	1	1	0	6	25	8	0	2	2	7	170	66	0	0	0	0	12	7	8	59	1	1	12	4	0	0	0	0	3	1	1	0	0	17	0	6	0	39	4	2
Lactobacillus amylovorus	434566	8112	6861	6904	6836	11830	7283	2643	6313	10488	6378	19276	16469	15805	17420	8719	4341	17870	4240	16300	5852	12639	11674	15986	4844	15755	13690	3	12202	10598	16308	19366	12280	19918	4622	12207	16573	19087	5226	495	11153
Lactobacillus antri	1	0	0	0	0	0	0	0	0	0	0	0	0	0	0	0	0	0	0	0	0	0	0	0	0	0	0	0	0	1	0	0	0	0	0	0	0	0	0	0	0
Lactobacillus coleohominis	262	0	0	1	4	0	0	0	0	7	2	54	19	0	14	0	2	11	0	3	0	0	11	24	0	16	0	0	5	31	5	0	0	0	0	0	1	51	0	0	1
Lactobacillus crispatus	37	1	1	0	0	0	1	1	0	0	0	2	2	0	0	7	0	0	0	0	0	4	1	0	1	0	3	0	0	0	1	0	10	0	1	1	0	0	0	0	0
Lactobacillus curvatus	3	0	0	0	0	0	0	0	0	2	0	0	0	0	0	0	1	0	0	0	0	0	0	0	0	0	0	0	0	0	0	0	0	0	0	0	0	0	0	0	0
Lactobacillus delbrueckii	10774	68	126	97	54	381	386	20	81	773	107	158	82	11	32	688	156	632	111	1368	99	626	534	65	41	4	324	0	150	9	130	339	48	90	942	617	360	46	120	625	274
Lactobacillus equicursoris	1784	14	45	246	6	43	223	0	10	139	20	101	3	0	2	19	0	4	60	6	5	45	76	2	0	3	2	0	38	0	19	81	34	65	6	37	42	19	1	263	105
Lactobacillus farciminis	1	0	0	0	0	0	0	0	0	0	0	0	0	0	0	0	0	0	0	0	0	0	0	0	0	0	0	0	0	0	0	1	0	0	0	0	0	0	0	0	0
Lactobacillus fermentum	5	0	1	0	0	0	1	0	0	0	0	0	0	0	1	0	0	0	0	0	0	0	0	0	0	0	0	0	0	0	1	0	0	0	0	0	0	1	0	0	0
Lactobacillus gasseri	168	0	0	0	0	15	2	0	1	6	5	18	31	34	0	1	1	21	0	1	3	0	3	6	2	1	0	0	0	2	2	2	2	0	0	0	0	4	5	0	0
Lactobacillus helveticus	1225	39	19	19	11	26	39	22	14	34	14	21	51	27	41	54	20	41	13	44	26	61	46	33	20	35	57	0	23	13	26	47	37	36	23	39	34	70	16	3	31
Lactobacillus jensenii	5	0	0	0	0	0	0	0	1	0	0	0	0	0	0	0	0	0	0	0	0	0	1	0	0	0	1	0	0	1	0	0	0	0	0	0	0	1	0	0	0
Lactobacillus johnsonii	4841	7	21	10	16	551	72	85	114	137	126	363	621	628	0	20	27	622	2	79	62	4	72	84	194	2	17	0	10	319	71	30	3	0	0	3	4	157	308	0	0
Lactobacillus kefiranofaciens	5	0	0	0	0	0	0	0	0	0	0	0	3	0	0	0	0	0	0	0	0	0	1	0	1	0	0	0	0	0	0	0	0	0	0	0	0	0	0	0	0
Lactobacillus kitasatonis	332	6	8	3	1	12	6	0	2	7	3	19	13	10	16	6	5	18	1	10	4	8	6	12	1	13	11	0	9	14	10	14	10	12	6	14	14	15	5	0	8
Lactobacillus leichmannii	8	0	0	0	0	0	0	0	0	0	0	0	0	0	0	0	0	2	0	3	0	0	0	0	0	0	0	0	0	0	0	0	0	0	2	0	0	0	0	1	0
Lactobacillus mucosae	73552	1394	575	1153	1421	2911	1625	598	1292	2822	3173	8992	2392	2377	2868	1898	738	2054	2792	2107	970	1624	1328	1364	883	135	812	1	653	515	2490	1410	2875	1930	1754	1863	1513	4882	1117	611	1640
Lactobacillus murinus	38	0	0	0	0	0	0	0	2	0	0	5	0	0	0	2	0	0	15	3	1	0	0	0	3	0	0	0	1	0	0	0	0	0	4	0	0	1	1	0	0
Lactobacillus nodensis	1	0	0	0	0	0	0	0	0	0	0	0	0	0	0	0	1	0	0	0	0	0	0	0	0	0	0	0	0	0	0	0	0	0	0	0	0	0	0	0	0
Lactobacillus plantarum	3	0	0	0	0	0	0	0	0	0	0	0	0	0	0	0	0	0	0	0	0	0	0	0	0	0	0	0	0	0	0	0	0	0	2	0	0	0	0	0	1
Lactobacillus pontis	35	0	0	0	0	0	1	0	0	0	0	0	0	1	0	0	0	0	0	16	0	0	0	1	0	0	0	0	0	0	16	0	0	0	0	0	0	0	0	0	0
Lactobacillus reuteri	8733	105	49	7	91	69	143	1095	496	123	9	30	108	539	105	34	221	1145	214	643	21	13	115	30	59	7	449	0	13	1235	882	91	5	101	95	13	211	143	9	8	7
Lactobacillus ruminis	8272	85	67	77	37	606	227	389	160	158	458	282	121	207	77	438	87	197	855	204	220	270	30	149	397	157	119	0	133	63	34	651	66	63	258	199	86	36	323	74	212
Lactobacillus saerimneri	22	0	0	0	0	0	0	0	0	0	0	0	1	0	0	0	0	1	0	0	0	0	1	0	0	0	0	0	0	19	0	0	0	0	0	0	0	0	0	0	0
Lactobacillus salivarius	3653	63	0	23	25	62	124	2	19	115	200	881	115	5	14	42	77	50	75	20	44	10	25	162	30	3	0	0	3	45	36	0	29	10	49	85	20	19	1019	150	2
Lactobacillus sp.	49	0	0	0	0	0	1	0	0	0	0	0	0	0	0	0	0	0	0	1	0	0	0	3	0	0	10	0	0	0	0	17	0	0	0	16	0	0	1	0	0
Lactobacillus spicheri	1	0	0	0	0	0	0	0	0	0	0	0	0	0	0	0	0	0	0	0	0	0	0	0	0	0	0	0	0	0	0	1	0	0	0	0	0	0	0	0	0
Lactobacillus vaginalis	8	0	0	0	0	0	1	0	1	0	0	0	0	1	0	0	0	1	0	2	0	0	0	0	0	0	0	0	0	0	0	0	0	0	0	0	2	0	0	0	0
Lactobacillus versmoldensis	1	0	0	0	0	0	0	0	0	0	0	0	0	0	0	0	0	0	0	0	0	0	0	0	0	0	0	0	0	0	0	1	0	0	0	0	0	0	0	0	0
Leptotrichia hongkongensis	1	0	0	0	0	0	0	1	0	0	0	0	0	0	0	0	0	0	0	0	0	0	0	0	0	0	0	0	0	0	0	0	0	0	0	0	0	0	0	0	0
Lysinibacillus massiliensis	2	0	0	0	0	0	0	0	0	0	0	0	0	0	0	0	0	0	0	0	0	0	0	0	0	0	0	0	0	0	0	0	0	0	0	0	0	0	0	2	0
Mannheimia haemolytica	1	0	0	0	0	0	0	0	0	0	0	0	0	0	0	0	0	0	0	0	0	0	0	0	0	0	0	0	0	0	0	0	0	0	0	0	0	0	0	1	0
Massilia timonae	1	0	0	0	0	0	0	0	0	1	0	0	0	0	0	0	0	0	0	0	0	0	0	0	0	0	0	0	0	0	0	0	0	0	0	0	0	0	0	0	0
Megasphaera elsdenii	54239	1398	2427	20	177	1070	3718	3355	627	730	49	15	2135	71	87	5554	495	2024	21	473	599	4075	1906	943	843	677	1748	1	20	103	409	20	3010	1429	1900	1930	1823	3757	916	3678	6
Methanobrevibacter boviskoreani	142	0	0	0	0	0	0	0	0	0	1	0	0	0	1	0	0	0	0	0	0	0	0	0	3	77	4	0	0	0	2	0	0	0	3	0	2	5	1	1	42
Methanobrevibacter olleyae	5	0	0	0	0	0	0	0	0	0	0	0	0	0	0	0	0	0	0	0	0	4	0	0	0	0	0	0	0	0	0	0	0	0	0	0	0	0	0	1	0
Methanobrevibacter smithii	84	0	0	1	0	0	1	1	0	0	0	1	1	1	3	0	0	0	8	0	0	0	0	0	1	0	2	0	2	6	0	0	0	0	30	0	0	0	5	2	19
Methanobrevibacter thaueri	3	0	0	0	0	0	0	0	0	0	0	0	0	0	0	0	0	0	0	0	0	1	0	0	1	0	0	0	0	0	0	0	0	0	0	0	0	0	0	1	0
Methanobrevibacter wolinii	5	0	0	2	1	0	0	0	0	0	0	0	0	0	0	0	0	0	0	0	0	0	0	1	0	1	0	0	0	0	0	0	0	0	0	0	0	0	0	0	0
Micrococcus flavus	1	0	0	0	0	0	0	0	0	0	0	0	0	0	0	0	0	0	0	0	0	0	0	0	0	0	0	0	0	0	0	0	0	0	0	0	0	0	0	1	0
Micrococcus luteus	6	0	0	0	0	0	0	0	0	0	0	0	0	0	0	0	0	0	0	0	0	0	0	0	0	0	0	0	0	0	0	0	0	0	0	0	0	0	0	6	0
Micrococcus lylae	4	0	0	0	0	0	0	0	0	0	0	0	0	0	0	0	0	0	0	0	0	0	0	0	0	0	0	0	0	0	0	0	0	0	0	0	0	0	0	4	0
Mitsuokella jalaludinii	2482	19	73	3	4	10	180	533	7	22	3	0	21	0	0	293	2	63	0	2	91	208	9	4	1	8	48	0	1	9	1	2	272	6	46	204	21	193	25	97	1
Mitsuokella multacida	722	2	4	1	0	0	50	114	3	16	0	0	6	0	0	17	0	5	0	1	1	40	12	2	3	2	4	0	0	0	0	0	79	0	3	5	0	4	8	339	1
Moraxella osloensis	2	0	0	0	1	0	0	0	0	0	0	0	0	0	0	0	0	0	0	1	0	0	0	0	0	0	0	0	0	0	0	0	0	0	0	0	0	0	0	0	0
Moraxella pluranimalium	212	0	1	0	0	0	0	0	0	0	0	0	0	0	0	0	0	0	0	0	0	0	0	0	0	0	0	0	0	0	0	0	0	0	1	0	0	0	0	210	0
Morganella morganii	3	0	0	0	0	0	0	0	0	0	0	0	0	0	0	0	0	0	0	0	0	0	0	0	0	0	0	0	0	0	0	0	0	0	0	0	0	0	0	0	3
Mycoplasma sualvi	74	1	1	5	11	0	0	0	0	0	0	0	0	0	0	0	2	0	0	0	1	0	1	0	3	4	0	0	29	10	0	0	0	1	0	2	0	2	1	0	0
Neisseria pharyngis	6	0	0	0	0	0	0	0	0	0	0	0	0	0	0	0	0	0	0	0	0	0	0	0	0	0	0	0	0	0	0	0	0	0	0	0	0	0	0	6	0
Olsenella profusa	1	0	0	0	0	0	0	1	0	0	0	0	0	0	0	0	0	0	0	0	0	0	0	0	0	0	0	0	0	0	0	0	0	0	0	0	0	0	0	0	0
Olsenella umbonata	26234	13	25	711	37	31	37	2450	2739	295	79	188	138	36	24	1292	3400	82	666	2674	3273	138	52	56	170	314	49	0	53	146	132	1079	164	11	595	762	121	443	292	2682	785
Oxalobacter formigenes	2	0	0	0	1	0	0	0	0	0	0	0	0	0	0	1	0	0	0	0	0	0	0	0	0	0	0	0	0	0	0	0	0	0	0	0	0	0	0	0	0
Parabacteroides distasonis	3	0	0	0	0	0	0	0	0	0	0	0	0	0	0	0	0	0	0	0	0	0	0	1	0	0	0	0	0	0	0	0	0	0	0	0	0	0	2	0	0
Paraeggerthella hongkongensis	1	0	0	0	0	0	0	0	0	0	0	0	0	0	0	0	0	0	0	0	0	0	0	0	0	0	0	0	0	0	0	0	0	0	0	0	0	0	1	0	0
Phascolarctobacterium succinatutens	238	7	2	1	21	3	9	14	0	0	1	0	5	1	0	0	0	2	0	0	0	22	33	0	0	1	10	0	0	1	2	0	0	3	0	86	4	3	0	6	1
Prevotella copri	8955	381	58	160	72	800	374	612	45	56	31	145	238	43	6	629	23	192	32	13	1008	130	106	321	155	874	42	0	75	97	72	58	1181	93	26	218	43	180	315	31	20
Providencia stuartii	5	0	0	0	0	0	0	0	0	0	0	0	0	0	0	0	0	0	0	0	0	0	0	0	0	0	0	0	0	0	0	0	0	0	0	0	0	0	0	0	5
Pseudochrobactrum saccharolyticum	2	0	0	0	0	0	0	0	0	0	0	0	0	0	0	0	0	0	0	0	0	0	0	0	0	0	0	0	0	0	0	0	0	0	0	0	0	0	0	2	0
Pseudomonas fluorescens	1	0	0	0	0	0	0	0	0	0	0	0	0	0	0	0	0	0	0	0	0	0	0	0	0	0	0	1	0	0	0	0	0	0	0	0	0	0	0	0	0
Pseudomonas putida	14	0	0	0	0	0	0	0	0	0	0	1	0	0	0	0	0	0	0	0	0	0	0	0	0	0	0	4	0	0	0	0	1	0	0	0	0	2	0	0	6
Pseudoramibacter alactolyticus	1	0	0	0	0	0	0	0	0	0	0	0	0	0	0	0	0	0	0	0	0	0	0	0	0	0	0	0	0	0	0	1	0	0	0	0	0	0	0	0	0
Psychrobacter marincola	4	0	0	0	0	0	0	0	0	0	0	0	0	0	0	0	0	0	0	0	0	0	0	0	0	0	0	0	0	0	0	0	0	0	0	0	0	0	0	4	0
Ralstonia pickettii	3	0	0	0	0	0	0	0	0	0	0	0	0	0	0	0	0	0	0	0	0	0	0	0	0	0	0	3	0	0	0	0	0	0	0	0	0	0	0	0	0
Rhizobium endophyticum	2	0	0	0	0	0	0	0	0	0	0	2	0	0	0	0	0	0	0	0	0	0	0	0	0	0	0	0	0	0	0	0	0	0	0	0	0	0	0	0	0
Roseburia faecis	5819	179	90	68	149	42	328	5	4	1	9	8	374	69	11	1	147	21	128	6	1	0	92	73	110	36	121	0	43	37	498	10	84	57	6	360	4	39	386	2213	9
Roseburia hominis	24	1	0	3	0	0	3	0	0	0	0	0	3	2	0	0	0	0	0	0	0	0	3	0	1	0	0	0	0	0	1	0	0	4	0	0	0	0	3	0	0
Roseburia intestinalis	2618	0	0	938	3	0	0	0	0	0	0	1	0	0	0	0	0	0	0	0	0	0	1	0	64	0	2	0	0	0	0	0	0	0	0	0	0	0	1609	0	0
Roseburia inulinivorans	327	17	19	0	97	26	0	7	0	0	3	5	1	1	0	0	0	1	4	4	0	3	6	3	15	0	0	0	9	0	23	0	0	0	0	37	3	0	34	1	8
Rothia endophytica	17	0	0	0	0	0	0	0	0	0	0	0	0	0	0	0	0	0	0	0	1	0	4	3	0	0	0	0	0	0	0	0	0	0	0	0	0	0	0	9	0
Rothia nasimurium	46	1	0	0	1	0	0	1	0	0	0	0	1	0	0	1	2	0	8	0	1	1	2	2	1	0	1	0	0	0	0	0	0	1	1	4	0	0	0	17	0
Ruminobacter amylophilus	4	0	0	0	0	0	0	0	0	0	0	0	0	0	0	0	0	0	0	0	0	0	0	0	0	0	0	0	0	0	0	0	0	0	0	0	0	0	0	4	0
Ruminococcus bromii	978	111	7	0	20	1	13	0	0	1	1	0	0	21	15	0	4	47	10	0	0	11	6	13	11	20	198	0	100	19	1	0	0	12	4	113	0	77	142	0	0
Ruminococcus callidus	1316	8	39	20	37	0	1	22	171	5	0	2	21	59	0	26	5	35	26	1	74	0	12	71	8	32	0	0	29	61	5	7	33	15	3	433	10	19	1	0	25
Ruminococcus faecis	1442	25	40	16	38	15	11	1	1	5	254	83	37	12	94	1	0	15	71	7	1	11	26	12	25	124	8	0	18	89	28	2	0	45	98	66	19	20	41	1	82
Selenomonas bovis	1510	1	11	0	1	12	40	39	4	0	1	0	361	0	1	102	1	91	0	0	5	32	14	1	6	17	8	0	0	2	0	0	275	82	2	2	1	4	10	382	2
Senegalimassilia anaerobia	2906	16	74	8	39	46	41	68	138	170	66	93	62	84	49	37	4	28	138	11	37	44	65	40	145	111	163	0	209	125	97	102	41	70	76	51	108	16	145	2	87
Serratia liquefaciens	110	0	1	1	2	2	0	1	2	4	3	5	1	2	2	2	2	4	4	1	0	0	0	1	0	2	0	22	3	3	2	1	2	1	3	6	2	0	2	21	0
Serratia proteamaculans	70	0	0	0	2	0	0	0	1	0	1	1	1	0	1	0	0	10	1	0	1	2	1	2	2	3	3	12	1	3	3	1	0	3	1	2	2	1	0	8	1
Sharpea azabuensis	248	1	0	0	0	0	0	43	4	0	0	0	2	0	0	30	31	0	0	13	30	0	0	0	0	25	13	0	0	0	0	26	0	0	13	0	0	0	0	15	2
Shigella boydii	17	1	0	0	2	0	0	1	0	0	9	0	0	0	0	0	0	0	0	0	0	0	0	0	0	0	0	0	0	1	0	0	0	0	0	0	0	0	3	0	0
Shigella dysenteriae	22	0	0	0	3	0	0	3	0	0	7	0	0	0	0	0	0	0	0	0	0	0	0	1	0	0	0	0	0	0	0	0	0	0	0	0	0	0	2	0	6
Shigella flexneri	14	0	0	0	1	0	0	3	0	0	3	0	0	0	0	0	0	0	0	0	0	0	0	0	0	0	0	1	0	0	0	0	0	0	0	0	0	0	1	0	5
Shinella zoogloeoides	1	0	0	0	0	0	0	0	0	0	0	0	0	0	0	0	0	0	0	0	0	0	0	0	0	0	0	0	0	0	0	0	0	0	0	0	0	0	0	1	0
Slackia isoflavoniconvertens	1492	19	28	44	18	26	30	11	54	59	25	42	25	28	67	15	69	44	71	54	13	26	32	24	44	42	53	0	39	62	43	38	42	25	43	35	65	42	29	0	66
Soonwooa buanensis	2	0	0	2	0	0	0	0	0	0	0	0	0	0	0	0	0	0	0	0	0	0	0	0	0	0	0	0	0	0	0	0	0	0	0	0	0	0	0	0	0
Sphingomonas echinoides	1	0	0	0	0	0	0	0	0	0	0	0	0	0	0	0	0	0	0	0	0	0	0	0	0	0	0	0	0	0	0	0	0	0	0	0	1	0	0	0	0
Sporosarcina ginsengisoli	1	0	0	0	0	0	0	0	0	1	0	0	0	0	0	0	0	0	0	0	0	0	0	0	0	0	0	0	0	0	0	0	0	0	0	0	0	0	0	0	0
Staphylococcus cohnii	2	0	0	0	0	0	0	0	0	0	0	0	0	0	0	0	0	0	0	0	0	0	0	0	0	0	0	0	0	0	0	0	0	0	0	0	0	0	0	2	0
Staphylococcus epidermidis	9	0	0	0	0	0	0	0	0	0	0	0	0	0	0	0	0	0	0	0	0	0	1	0	0	0	0	0	0	0	0	0	0	0	0	0	0	0	0	8	0
Staphylococcus equorum	1	0	0	0	0	0	0	0	0	0	0	0	0	0	0	0	0	0	0	0	0	0	0	0	0	0	0	0	0	0	0	0	0	0	0	0	0	0	0	1	0
Staphylococcus haemolyticus	1	0	0	0	0	0	0	0	0	0	0	0	0	0	0	0	0	0	0	0	0	0	0	0	0	0	0	0	0	0	0	0	0	0	0	0	0	0	0	1	0
Staphylococcus saprophyticus	1	0	0	0	0	0	0	0	0	0	0	0	0	0	0	0	0	0	0	0	0	0	1	0	0	0	0	0	0	0	0	0	0	0	0	0	0	0	0	0	0
Stenotrophomonas maltophilia	6	0	0	0	0	0	0	0	1	0	0	0	0	0	0	0	0	0	0	0	0	0	0	0	0	1	0	1	1	0	0	1	1	0	0	0	0	0	0	0	0
Stenotrophomonas rhizophila	2	0	0	0	0	0	0	0	0	0	0	0	0	0	0	0	0	0	0	0	0	0	0	0	0	0	0	0	1	0	0	0	0	0	0	0	0	1	0	0	0
Streptococcus caballi	109	0	0	2	0	2	0	2	0	0	0	0	0	0	0	1	3	7	0	1	2	0	3	1	0	0	0	0	1	1	1	2	1	2	67	3	0	0	0	0	7
Streptococcus criceti	1	0	0	0	0	0	0	0	0	0	0	0	0	0	0	0	0	0	0	0	0	0	0	0	0	1	0	0	0	0	0	0	0	0	0	0	0	0	0	0	0
Streptococcus danieliae	1	0	0	0	0	0	0	0	0	0	0	0	0	0	0	0	0	0	1	0	0	0	0	0	0	0	0	0	0	0	0	0	0	0	0	0	0	0	0	0	0
Streptococcus equinus	198	0	14	5	7	13	1	8	16	6	17	4	0	6	1	2	3	4	1	8	6	3	0	1	17	0	7	0	2	0	7	2	1	0	4	0	7	0	24	0	1
Streptococcus ferus	47	0	0	2	0	2	0	1	0	0	0	2	0	0	1	1	4	0	1	0	0	0	1	1	1	0	0	0	0	3	0	2	0	1	8	4	3	0	1	1	7
Streptococcus gallolyticus	12	0	2	0	2	1	0	0	4	0	0	0	0	0	0	1	0	0	0	0	0	0	0	0	1	0	0	0	0	0	0	0	0	0	1	0	0	0	0	0	0
Streptococcus hyointestinalis	11439	27	18	31	47	1044	81	8	24	60	31	259	463	3	65	234	601	34	51	245	213	265	40	170	26	5	66	0	176	12	53	35	72	7	5226	637	35	13	670	132	260
Streptococcus infantarius	2358	22	250	168	51	75	26	50	187	47	196	39	3	58	25	16	86	12	28	111	91	48	9	0	98	9	85	0	25	2	45	21	27	0	33	19	191	10	187	1	7
Streptococcus lutetiensis	14	0	1	0	0	1	0	0	1	0	0	0	0	1	0	0	2	0	0	0	0	0	0	0	0	0	0	0	0	0	1	0	0	0	2	0	0	0	5	0	0
Streptococcus macedonicus	70650	478	4961	2911	1367	2722	975	2081	7732	2474	4633	940	496	1703	539	454	1736	544	1223	3165	2225	1121	179	167	5977	152	1352	0	757	47	1920	815	360	24	2372	245	2821	321	8072	155	434
Streptococcus oralis	3	0	0	0	0	1	0	0	0	0	0	0	0	0	0	0	0	0	0	0	0	0	0	0	0	1	0	0	0	0	0	0	0	0	1	0	0	0	0	0	0
Streptococcus orisuis	19	0	0	0	0	0	0	0	0	0	0	3	0	0	0	0	0	0	0	0	0	0	0	0	0	0	0	0	2	4	0	0	0	0	0	0	0	1	0	9	0
Streptococcus porcorum	134	0	0	1	0	5	0	5	2	5	1	0	10	1	0	11	0	8	8	2	1	2	2	4	0	0	0	0	0	0	0	2	0	0	6	8	1	3	1	43	2
Streptococcus suis	542	3	0	7	0	2	10	5	2	0	0	7	29	5	3	10	15	10	21	21	8	6	6	6	3	0	2	0	0	0	2	4	5	2	143	22	4	3	1	165	10
Subdoligranulum variabile	33	1	0	0	2	1	1	1	1	0	0	1	0	1	0	0	2	0	2	0	0	0	3	0	2	1	1	0	0	0	1	0	0	1	0	0	4	1	0	0	6
Sutterella wadsworthensis	2	0	0	0	0	0	0	0	0	0	0	0	1	0	0	0	0	0	0	0	0	0	1	0	0	0	0	0	0	0	0	0	0	0	0	0	0	0	0	0	0
Terrisporobacter glycolicus	3	0	0	0	1	0	0	0	1	0	0	0	0	0	0	0	0	0	0	0	0	0	0	0	0	0	0	0	1	0	0	0	0	0	0	0	0	0	0	0	0
Treponema berlinense	69	0	0	0	4	0	8	3	0	0	0	0	0	0	0	1	0	0	0	0	0	2	0	0	21	0	0	0	9	7	7	0	0	4	0	2	0	1	0	0	0
Treponema porcinum	7	0	0	0	0	0	0	0	0	0	0	0	0	0	0	0	0	0	0	0	0	0	0	0	2	0	0	0	3	0	0	0	0	2	0	0	0	0	0	0	0
Treponema succinifaciens	9	0	0	0	0	0	0	0	0	0	0	0	0	0	0	1	0	0	0	0	0	0	0	0	0	4	0	0	0	0	0	0	0	0	0	0	0	0	0	4	0
Trueperella pyogenes	9	0	0	0	0	0	0	0	0	0	0	0	0	0	0	0	0	0	0	0	0	0	0	0	0	3	2	0	0	0	0	0	0	0	0	4	0	0	0	0	0
Turicibacter sanguinis	5	0	0	0	0	0	0	0	0	0	0	0	0	0	0	0	0	0	0	0	0	0	0	0	0	0	0	0	0	0	0	0	0	0	0	0	0	0	0	5	0
Vagococcus fluvialis	1	0	0	0	0	0	0	0	0	0	0	0	0	0	0	0	0	0	0	0	0	0	0	0	0	0	0	0	0	0	0	0	0	0	0	0	0	0	0	1	0
Vagococcus teuberi	4	0	0	0	0	0	0	0	0	0	0	0	0	0	0	0	0	0	0	0	0	0	0	0	0	0	0	0	0	0	0	0	0	0	0	0	0	0	0	4	0
Veillonella caviae	39	0	1	0	0	0	0	0	0	0	0	0	0	0	0	0	0	0	0	0	0	0	0	0	0	0	0	0	0	0	0	0	0	0	1	3	0	0	0	33	1
Veillonella magna	1	0	0	0	0	0	0	0	0	0	0	0	0	0	0	0	0	0	0	0	0	0	0	0	0	0	0	0	0	0	0	0	0	0	1	0	0	0	0	0	0
Veillonella parvula	17	0	0	0	0	0	0	0	0	0	0	0	0	0	0	0	2	0	0	0	0	1	0	0	0	0	1	0	0	0	0	0	0	0	0	2	0	0	0	11	0
Veillonella rogosae	1	0	0	0	0	0	0	0	0	0	0	0	0	0	0	0	0	0	0	0	0	0	0	0	0	0	0	0	0	0	0	0	0	0	0	0	0	0	0	1	0
Weissella paramesenteroides	3	0	0	0	0	0	0	0	1	0	0	0	0	0	0	0	0	0	0	0	0	0	1	0	0	0	0	0	0	0	0	0	0	0	0	1	0	0	0	0	0
[Clostridium] clostridioforme	2	0	0	0	0	0	0	0	0	0	0	0	0	0	0	0	0	0	0	0	0	0	0	0	0	0	1	0	0	0	0	0	0	0	0	0	0	0	0	0	1
[Clostridium] lactatifermentans	2	0	0	0	0	0	0	0	0	0	0	0	0	0	2	0	0	0	0	0	0	0	0	0	0	0	0	0	0	0	0	0	0	0	0	0	0	0	0	0	0
[Clostridium] leptum	4	0	0	0	0	0	0	0	0	0	0	0	0	0	0	0	0	0	3	0	0	0	0	0	0	0	0	0	0	0	0	0	0	1	0	0	0	0	0	0	0
[Eubacterium] eligens	372	3	25	1	31	1	12	17	0	6	1	2	4	4	0	0	0	0	0	0	0	1	0	0	103	0	0	0	134	0	0	0	0	0	0	0	0	0	8	0	19
[Eubacterium] hallii	6	1	0	0	1	0	0	0	0	0	0	0	0	0	0	0	0	0	0	0	0	0	2	0	0	0	0	0	0	0	0	0	0	2	0	0	0	0	0	0	0
[Flavobacterium] lutescens	4	0	0	0	0	0	0	0	0	0	0	0	0	0	0	0	0	0	0	0	0	0	0	0	0	0	0	0	0	0	0	0	0	0	0	0	0	0	0	4	0
[Ruminococcus] obeum	24109	278	394	35	288	777	287	96	130	72	656	535	500	469	579	101	169	662	382	943	347	252	628	183	1308	1513	622	0	1180	4576	618	622	371	1710	505	541	237	760	154	19	610
[Ruminococcus] torques	34	0	0	1	1	2	1	0	0	0	3	0	0	3	2	0	0	0	0	0	0	1	1	4	1	2	2	0	0	1	0	0	0	1	1	7	0	0	0	0	0
uncultured Clostridium sp.	5301	68	15	480	622	3	5	175	29	28	430	47	71	256	35	12	3	0	0	58	0	461	0	2	1294	0	45	0	341	26	0	60	1	11	123	193	33	0	314	12	48
uncultured Oscillatoria sp.	1	0	0	0	0	0	0	0	0	0	0	0	0	0	0	0	0	0	0	0	0	1	0	0	0	0	0	0	0	0	0	0	0	0	0	0	0	0	0	0	0
