# Supplementary material for: Phytogenics and encapsulated sodium butyrate can replace antibiotics as growth promoters for lightly weaned piglets
Source: PLoS One. 2022 Dec 22;17(12):e0279197. doi: 10.1371/journal.pone.0279197 (PMC9778559; doi:10.1371/journal.pone.0279197)
Supplement: S2 Data — (XLSX) [file pone.0279197.s003.xlsx]

## Sheet: Planilha1
TRAT	SEX	BLOCK	DWG20-34d	DWG34-48d	DWG348-69d	DWG20-69d	DFI20-34d	DFI34-48d	DFI348-69d	DFI20-69d	FCR20-34d	FCR34-48d	FCR48-69d	FCR20-69d	WEIGHT20d	WEIGHT34d	WEIGHT48d	WEIGHT69d
1	2	1	0.0935714	0.151429	0.487302	0.278844	0.17	0.313143	0.801071	0.481357	1.81679	2.06792	1.64389	1.72626	3.77	5.08	7.2	17.4333
1	1	1	0.0978571	0.152143	0.497857	0.284796	0.197929	0.334286	0.813571	0.500735	2.02263	2.19718	1.63415	1.75822	4.12	5.49	7.62	18.075
1	2	2	0.117143	0.166429	0.487857	0.290102	0.188714	0.351786	0.787024	0.491724	1.61098	2.11373	1.61323	1.69501	4.26	5.9	8.23	18.475
1	1	2	0.0757143	0.175	0.53381	0.300408	0.145	0.317857	0.948095	0.538571	1.91509	1.81633	1.77609	1.7928	4.43	5.49	7.94	19.15
1	2	3	0.108571	0.197143	0.48119	0.293571	0.191429	0.389286	0.868988	0.538342	1.76316	1.97464	1.80591	1.83377	4.49	6.01	8.77	18.875
1	2	4	0.102143	0.191429	0.524762	0.308776	0.187071	0.341429	0.840833	0.511357	1.83147	1.78358	1.60231	1.65608	4.77	6.2	8.88	19.9
1	1	3	0.0881429	0.183036	0.457143	0.273398	0.215714	0.375089	0.815437	0.518274	2.44733	2.04927	1.78377	1.89568	4.8	5.9375	8.5	18.1
1	1	4	0.102857	0.177143	0.470952	0.281837	0.182143	0.335714	0.763214	0.475051	1.77083	1.89516	1.62058	1.68555	5.09	6.53	9.01	18.9
1	2	5	0.0992857	0.225	0.504048	0.308673	0.191286	0.454357	0.93131	0.583602	1.92662	2.01937	1.84766	1.89068	5.4	6.79	9.94	20.525
1	1	5	0.110357	0.2625	0.622222	0.373197	0.223214	0.430268	0.975397	0.604736	2.02265	1.63912	1.5676	1.62042	5.58	7.125	10.8	23.8667
2	2	1	0.0864286	0.202143	0.506071	0.299337	0.166286	0.325571	0.823095	0.493286	1.92397	1.6106	1.62644	1.64793	3.77	4.98	7.81	18.4375
2	1	1	0.0787857	0.176786	0.535119	0.302357	0.188786	0.311696	0.786667	0.480138	2.39619	1.76313	1.47008	1.58798	4.13	5.3875	7.8625	19.1
2	2	2	0.105714	0.178571	0.489167	0.290867	0.217643	0.344	0.764881	0.488276	2.05878	1.9264	1.56364	1.67869	4.26	5.74	8.24	18.5125
2	1	2	0.0964286	0.153571	0.451548	0.264949	0.158429	0.294643	0.669167	0.416235	1.64296	1.9186	1.48194	1.571	4.43	5.78	7.93	17.4125
2	2	3	0.112857	0.235	0.567262	0.3425	0.199357	0.398571	0.885655	0.550403	1.76646	1.69605	1.56128	1.60702	4.48	6.06	9.35	21.2625
2	2	4	0.115	0.215714	0.535476	0.32398	0.1985	0.347857	0.849286	0.520082	1.72609	1.61258	1.58604	1.60529	4.8	6.41	9.43	20.675
2	1	3	0.0907143	0.243571	0.522619	0.31949	0.177357	0.477643	0.84994	0.551403	1.95512	1.961	1.62631	1.72589	4.82	6.09	9.5	20.475
2	1	4	0.101429	0.202143	0.566548	0.329541	0.1885	0.356429	0.905714	0.543857	1.85845	1.76325	1.59866	1.65035	5.09	6.51	9.34	21.2375
2	2	5	0.105	0.227143	0.527738	0.321071	0.199286	0.407857	0.857976	0.541173	1.89796	1.7956	1.62576	1.68552	5.58	7.05	10.23	21.3125
2	1	5	0.0857143	0.241429	0.553214	0.330561	0.198929	0.416929	0.875536	0.551189	2.32083	1.72692	1.58263	1.66743	5.59	6.79	10.17	21.7875
3	2	1	0.0835714	0.190714	0.480952	0.28449	0.155143	0.34	0.798929	0.483867	1.85641	1.78277	1.66114	1.70082	3.81	4.98	7.65	17.75
3	1	1	0.115714	0.187143	0.54381	0.319592	0.196143	0.362857	0.850595	0.524255	1.69506	1.93893	1.56414	1.64039	4.14	5.76	8.38	19.8
3	2	2	0.095	0.19	0.43881	0.26949	0.167571	0.345714	0.802619	0.490633	1.76391	1.81955	1.82908	1.8206	4.27	5.6	8.26	17.475
3	1	2	0.116429	0.209286	0.575714	0.339796	0.201357	0.377929	0.86131	0.534643	1.72945	1.8058	1.49607	1.57342	4.45	6.08	9.01	21.1
3	2	3	0.0885714	0.206429	0.49119	0.294796	0.179857	0.360071	0.791548	0.4935	2.03065	1.74429	1.61149	1.67404	4.48	5.72	8.61	18.925
3	2	4	0.123571	0.265	0.567738	0.354337	0.248286	0.422429	0.939167	0.594133	2.00925	1.59407	1.65423	1.67675	4.75	6.48	10.19	22.1125
3	1	3	0.106429	0.200714	0.46631	0.287602	0.195	0.36	0.810952	0.506122	1.83221	1.79359	1.73909	1.7598	4.77	6.26	9.07	18.8625
3	1	4	0.102143	0.223571	0.473333	0.295918	0.198143	0.38	0.772857	0.496408	1.93986	1.69968	1.6328	1.67752	5.1	6.53	9.66	19.6
3	2	5	0.0807143	0.187143	0.51619	0.297755	0.191571	0.361786	0.834048	0.515551	2.37345	1.93321	1.61577	1.73146	5.56	6.69	9.31	20.15
3	1	5	0.112143	0.237857	0.579048	0.348163	0.200929	0.427786	0.932738	0.579378	1.79172	1.7985	1.61081	1.6641	5.59	7.16	10.49	22.65
4	2	1	0.0892857	0.195714	0.479167	0.286786	0.1775	0.320143	0.787143	0.479531	1.988	1.63577	1.64273	1.67209	3.81	5.06	7.8	17.8625
4	1	1	0.0857143	0.17	0.497937	0.286463	0.135714	0.302143	0.664821	0.410026	1.58333	1.77731	1.33515	1.43134	4.13	5.33	7.71	18.1667
4	2	2	0.0957143	0.220714	0.521786	0.314031	0.177071	0.344857	0.853274	0.514811	1.85	1.56246	1.6353	1.63937	4.25	5.59	8.68	19.6375
4	1	2	0.104286	0.225714	0.561548	0.334949	0.189857	0.399286	0.89494	0.551872	1.82055	1.76899	1.5937	1.64763	4.45	5.91	9.07	20.8625
4	2	3	0.107143	0.222143	0.504643	0.310357	0.208429	0.372857	0.827679	0.520801	1.94533	1.67846	1.64013	1.67807	4.48	5.98	9.09	19.6875
4	2	4	0.114286	0.206429	0.484167	0.299133	0.218786	0.364714	0.798571	0.508959	1.91437	1.76678	1.64937	1.70145	4.78	6.38	9.27	19.4375
4	1	3	0.104286	0.231429	0.493214	0.307296	0.180071	0.420714	0.779881	0.505888	1.72671	1.8179	1.58122	1.64626	4.78	6.24	9.48	19.8375
4	1	4	0.124286	0.217857	0.597257	0.353722	0.201857	0.384286	0.9135	0.558969	1.62414	1.76393	1.52949	1.58025	5.09	6.83	9.88	22.5667
4	2	5	0.104286	0.244286	0.522619	0.323571	0.214786	0.428429	0.949583	0.59074	2.05959	1.7538	1.81697	1.82569	5.52	6.98	10.4	21.375
4	1	5	0.110714	0.242143	0.534524	0.329898	0.214714	0.413429	0.900952	0.565592	1.93935	1.70737	1.68552	1.71444	5.56	7.11	10.5	21.725
